# Supplementary material for: Development, qualification, and validation of the Filovirus Animal Nonclinical Group anti-Ebola virus glycoprotein immunoglobulin G enzyme-linked immunosorbent assay for human serum samples
Source: PLoS One. 2019 Apr 18;14(4):e0215457. doi: 10.1371/journal.pone.0215457 (PMC6472792; doi:10.1371/journal.pone.0215457)
Supplement: S3 Table — (XLSX) [file pone.0215457.s013.xlsx]

## Sheet: QTS results
S3 Table. ELISA concentrations of each qualification test sample.
Plate Name	Performance Date	Operator	Sample Name	Sample Successful	Anti-GP IgG (ELISA Units/mL)
061515-QD438-BM-10-1-1	6/16/2015	1	TS01-01	Yes	922.96
062315-QD438-BM-10-R5	6/24/2015	1	TS01-01	Yes	1203.49
061515-QD438-KAS-10-1-1	6/16/2015	2	TS01-01	Yes	920.2
061515-QD438-KAS-10-1-1	6/16/2015	2	TS01-01	Yes	785.22
061515-QD438-KAS-10-1-1	6/16/2015	2	TS01-01	Yes	979.69
061515-QD438-KAS-10-3-2	6/18/2015	2	TS01-01	Yes	1053.06
061515-QD438-KAS-10-3-3	6/18/2015	2	TS01-01	Yes	1190.58
062215-QD438-KAS-10-6-4	6/23/2015	2	TS01-01	Yes	1331.14
061515-QD438-MS-10-3-1	6/18/2015	3	TS01-01	Yes	989.35
062115-QD438-MS-10-5-3	6/22/2015	3	TS01-01	Yes	931.69
061515-QD438-BM-10-1-1	6/16/2015	1	TS01-02	Yes	515.99
062315-QD438-BM-10-R5	6/24/2015	1	TS01-02	Yes	525.1
061515-QD438-KAS-10-1-1	6/16/2015	2	TS01-02	Yes	418.53
062215-QD438-KAS-10-6-4	6/23/2015	2	TS01-02	Yes	439.87
061515-QD438-MS-10-3-1	6/18/2015	3	TS01-02	Yes	474.19
062115-QD438-MS-10-5-3	6/22/2015	3	TS01-02	Yes	631.13
061515-QD438-BM-10-1-1	6/16/2015	1	TS01-03	Yes	224.01
061515-QD438-BM-10-1-1	6/16/2015	1	TS01-03	Yes	259.66
061515-QD438-BM-10-1-1	6/16/2015	1	TS01-03	Yes	232.27
062115-QD438-BM-10-5-5	6/22/2015	1	TS01-03	Yes	228.31
062215-QD438-BM-10-6-5	6/23/2015	1	TS01-03	Yes	319.23
062315-QD438-BM-10-R5	6/24/2015	1	TS01-03	Yes	275.59
061515-QD438-KAS-10-1-1	6/16/2015	2	TS01-03	Yes	215.01
062315-QD438-KAS-10-R2	6/24/2015	2	TS01-03	Yes	329.91
061515-QD438-MS-10-3-1	6/18/2015	3	TS01-03	Yes	268.06
062115-QD438-MS-10-5-3	6/22/2015	3	TS01-03	Yes	277.71
061515-QD438-BM-10-1-1	6/16/2015	1	TS01-04	Yes	149.27
062315-QD438-BM-10-R5	6/24/2015	1	TS01-04	Yes	171.01
061515-QD438-KAS-10-1-1	6/16/2015	2	TS01-04	Yes	138.89
062315-QD438-KAS-10-R2	6/24/2015	2	TS01-04	Yes	198.87
062115-QD438-MS-10-5-3	6/22/2015	3	TS01-04	Yes	126.53
062415-QD438-MS-10-R6	6/25/2015	3	TS01-04	Yes	93.48
061515-QD438-BM-10-1-1	6/16/2015	1	TS01-05	Yes	114.98
062315-QD438-BM-10-R5	6/24/2015	1	TS01-05	Yes	123.08
061515-QD438-KAS-10-1-1	6/16/2015	2	TS01-05	Yes	97.1
062315-QD438-KAS-10-R2	6/24/2015	2	TS01-05	Yes	190.62
061515-QD438-MS-10-3-1	6/18/2015	3	TS01-05	Yes	158.89
061515-QD438-MS-10-3-2	6/18/2015	3	TS01-05	Yes	125.48
061515-QD438-MS-10-3-3	6/18/2015	3	TS01-05	Yes	131.33
062115-QD438-MS-10-5-3	6/22/2015	3	TS01-05	Yes	184.85
062115-QD438-MS-10-5-3	6/22/2015	3	TS01-05	Yes	100.9
062115-QD438-MS-10-5-3	6/22/2015	3	TS01-05	Yes	165.28
061515-QD438-BM-10-1-1	6/16/2015	1	TS01-06	Yes	81.88
062315-QD438-BM-10-R5	6/24/2015	1	TS01-06	Yes	75.51
061515-QD438-KAS-10-1-1	6/16/2015	2	TS01-06	Yes	54.25
062215-QD438-KAS-10-6-4	6/23/2015	2	TS01-06	Yes	72.5
061515-QD438-MS-10-3-1	6/18/2015	3	TS01-06	Yes	83.27
062115-QD438-MS-10-5-3	6/22/2015	3	TS01-06	Yes	43.38
062415-QD438-MS-10-R7	6/25/2015	3	TS01-06	Yes	66.22
061515-QD438-BM-10-1-1	6/16/2015	1	TS01-07	Yes	32.72
062315-QD438-BM-10-R5	6/24/2015	1	TS01-07	Yes	36.15
062215-QD438-KAS-10-6-4	6/23/2015	2	TS01-07	Yes	34.94
062315-QD438-KAS-10-R4	6/25/2015	2	TS01-07	Yes	48.81
061515-QD438-MS-10-3-1	6/18/2015	3	TS01-07	Yes	88.88
062115-QD438-MS-10-5-3	6/22/2015	3	TS01-07	Yes	23.67
062215-QD438-BM-10-6-2	6/23/2015	1	TS01-08	Yes	23.6
062415-QD438-BM-10-R9	6/25/2015	1	TS01-08	Yes	17.91
061515-QD438-KAS-10-1-1	6/16/2015	2	TS01-08	Yes	23.42
062215-QD438-KAS-10-6-4	6/23/2015	2	TS01-08	Yes	29.15
061515-QD438-MS-10-3-1	6/18/2015	3	TS01-08	Yes	144.32
062115-QD438-MS-10-5-3	6/22/2015	3	TS01-08	Yes	18.52
061515-QD438-BM-10-1-2	6/16/2015	1	TS01-09	Yes	16.79
062315-QD438-BM-10-R5	6/24/2015	1	TS01-09	Yes	10.4
061515-QD438-KAS-10-1-2	6/16/2015	2	TS01-09	Yes	22.06
061515-QD438-KAS-10-3-2	6/18/2015	2	TS01-09	Yes	32.26
061515-QD438-MS-10-1-2	6/16/2015	3	TS01-09	Yes	16.71
062315-QD438-MS-10-R1	6/24/2015	3	TS01-09	Yes	0
061515-QD438-BM-10-1-2	6/16/2015	1	TS01-10	Yes	11.09
062115-QD438-BM-10-5-5	6/22/2015	1	TS01-10	Yes	0
061515-QD438-KAS-10-3-2	6/18/2015	2	TS01-10	Yes	17.42
062215-QD438-KAS-10-6-2	6/23/2015	2	TS01-10	Yes	0
061515-QD438-MS-10-1-2	6/16/2015	3	TS01-10	Yes	0
061515-QD438-MS-10-3-2	6/18/2015	3	TS01-10	Yes	13.41
061515-QD438-BM-10-1-2	6/16/2015	1	TS02-01	Yes	546.67
062115-QD438-BM-10-5-5	6/22/2015	1	TS02-01	Yes	623.73
061515-QD438-KAS-10-1-2	6/16/2015	2	TS02-01	Yes	562.74
061515-QD438-KAS-10-1-2	6/16/2015	2	TS02-01	Yes	529.59
061515-QD438-KAS-10-1-2	6/16/2015	2	TS02-01	Yes	522.4
061515-QD438-KAS-10-3-2	6/18/2015	2	TS02-01	Yes	669.19
061515-QD438-KAS-10-3-4	6/18/2015	2	TS02-01	Yes	728.08
061515-QD438-KAS-10-3-5	6/18/2015	2	TS02-01	Yes	584.81
061515-QD438-MS-10-1-2	6/16/2015	3	TS02-01	Yes	576.69
061515-QD438-MS-10-3-2	6/18/2015	3	TS02-01	Yes	671.87
061515-QD438-BM-10-1-2	6/16/2015	1	TS02-02	Yes	238.51
062115-QD438-BM-10-5-5	6/22/2015	1	TS02-02	Yes	270.34
061515-QD438-KAS-10-1-2	6/16/2015	2	TS02-02	Yes	254.07
061515-QD438-KAS-10-3-2	6/18/2015	2	TS02-02	Yes	307.66
061515-QD438-MS-10-1-2	6/16/2015	3	TS02-02	Yes	231.36
061515-QD438-MS-10-3-2	6/18/2015	3	TS02-02	Yes	308.75
061515-QD438-BM-10-1-2	6/16/2015	1	TS02-03	Yes	170.51
061515-QD438-BM-10-1-2	6/16/2015	1	TS02-03	Yes	173.64
061515-QD438-BM-10-1-2	6/16/2015	1	TS02-03	Yes	153.69
062115-QD438-BM-10-5-5	6/22/2015	1	TS02-03	Yes	120.43
062315-QD438-BM-10-R2	6/24/2015	1	TS02-03	Yes	188.23
062315-QD438-BM-10-R3	6/24/2015	1	TS02-03	Yes	213.15
061515-QD438-KAS-10-1-2	6/16/2015	2	TS02-03	Yes	176.13
061515-QD438-KAS-10-3-2	6/18/2015	2	TS02-03	Yes	205.1
061515-QD438-MS-10-1-2	6/16/2015	3	TS02-03	Yes	160.45
061515-QD438-MS-10-3-2	6/18/2015	3	TS02-03	Yes	217.23
061515-QD438-BM-10-1-2	6/16/2015	1	TS02-04	Yes	104.89
062115-QD438-BM-10-5-5	6/22/2015	1	TS02-04	Yes	116.93
061515-QD438-KAS-10-1-2	6/16/2015	2	TS02-04	Yes	116.57
061515-QD438-KAS-10-3-2	6/18/2015	2	TS02-04	Yes	141.31
061515-QD438-MS-10-1-2	6/16/2015	3	TS02-04	Yes	93.05
061515-QD438-MS-10-3-2	6/18/2015	3	TS02-04	Yes	143.47
061515-QD438-BM-10-1-2	6/16/2015	1	TS02-05	Yes	59.01
062115-QD438-BM-10-5-5	6/22/2015	1	TS02-05	Yes	71
061515-QD438-KAS-10-1-2	6/16/2015	2	TS02-05	Yes	62.41
061515-QD438-KAS-10-3-2	6/18/2015	2	TS02-05	Yes	83.19
061515-QD438-MS-10-1-2	6/16/2015	3	TS02-05	Yes	63.24
061515-QD438-MS-10-1-2	6/16/2015	3	TS02-05	Yes	64.56
061515-QD438-MS-10-1-2	6/16/2015	3	TS02-05	Yes	64.05
061515-QD438-MS-10-3-2	6/18/2015	3	TS02-05	Yes	79.18
062115-QD438-MS-10-5-4	6/22/2015	3	TS02-05	Yes	56.61
062115-QD438-MS-10-5-5	6/22/2015	3	TS02-05	Yes	75.34
062115-QD438-BM-10-5-5	6/22/2015	1	TS02-06	Yes	31.66
062215-QD438-BM-10-6-3	6/23/2015	1	TS02-06	Yes	38.75
061515-QD438-KAS-10-1-2	6/16/2015	2	TS02-06	Yes	31.76
061515-QD438-KAS-10-3-2	6/18/2015	2	TS02-06	Yes	39.8
061515-QD438-MS-10-1-2	6/16/2015	3	TS02-06	Yes	35.45
061515-QD438-MS-10-3-2	6/18/2015	3	TS02-06	Yes	35.42
062115-QD438-BM-10-5-5	6/22/2015	1	TS02-07	Yes	22.71
062215-QD438-BM-10-6-3	6/23/2015	1	TS02-07	Yes	25.73
061515-QD438-KAS-10-1-3	6/16/2015	2	TS02-07	Yes	28.99
061515-QD438-KAS-10-3-3	6/18/2015	2	TS02-07	Yes	38.29
061515-QD438-MS-10-3-2	6/18/2015	3	TS02-07	Yes	25.15
062215-QD438-MS-10-6-2	6/23/2015	3	TS02-07	Yes	22.04
062215-QD438-BM-10-6-3	6/23/2015	1	TS02-08	Yes	22.01
062215-QD438-BM-10-6-5	6/23/2015	1	TS02-08	Yes	25.56
061515-QD438-KAS-10-3-3	6/18/2015	2	TS02-08	Yes	24.68
062215-QD438-KAS-10-6-3	6/23/2015	2	TS02-08	Yes	41.51
061515-QD438-MS-10-1-3	6/16/2015	3	TS02-08	Yes	21.04
061515-QD438-MS-10-3-2	6/18/2015	3	TS02-08	Yes	19.04
062215-QD438-BM-10-6-4	6/23/2015	1	TS02-09	Yes	13.16
062215-QD438-BM-10-6-5	6/23/2015	1	TS02-09	Yes	16.65
061515-QD438-KAS-10-3-3	6/18/2015	2	TS02-09	Yes	19.4
062215-QD438-KAS-10-6-3	6/23/2015	2	TS02-09	Yes	14.52
061515-QD438-MS-10-1-3	6/16/2015	3	TS02-09	Yes	13.05
061515-QD438-MS-10-3-3	6/18/2015	3	TS02-09	Yes	18.14
061515-QD438-BM-10-1-3	6/16/2015	1	TS02-10	Yes	12.04
062215-QD438-BM-10-6-5	6/23/2015	1	TS02-10	Yes	10.27
061515-QD438-KAS-10-3-3	6/18/2015	2	TS02-10	Yes	17.28
062215-QD438-KAS-10-6-3	6/23/2015	2	TS02-10	Yes	23.09
061515-QD438-MS-10-1-3	6/16/2015	3	TS02-10	Yes	12.39
061515-QD438-MS-10-3-3	6/18/2015	3	TS02-10	Yes	14.19
061515-QD438-BM-10-1-3	6/16/2015	1	TS03-01	Yes	395.58
062215-QD438-BM-10-6-5	6/23/2015	1	TS03-01	Yes	261.38
061515-QD438-KAS-10-1-3	6/16/2015	2	TS03-01	Yes	311.57
061515-QD438-KAS-10-1-3	6/16/2015	2	TS03-01	Yes	352.13
061515-QD438-KAS-10-1-3	6/16/2015	2	TS03-01	Yes	330.61
061515-QD438-KAS-10-3-3	6/18/2015	2	TS03-01	Yes	406.47
061515-QD438-KAS-10-3-4	6/18/2015	2	TS03-01	Yes	395.88
061515-QD438-KAS-10-3-5	6/18/2015	2	TS03-01	Yes	422.95
061515-QD438-MS-10-1-3	6/16/2015	3	TS03-01	Yes	368.32
061515-QD438-MS-10-3-3	6/18/2015	3	TS03-01	Yes	517.67
061515-QD438-BM-10-1-3	6/16/2015	1	TS03-02	Yes	158.13
062215-QD438-BM-10-6-5	6/23/2015	1	TS03-02	Yes	193.99
061515-QD438-KAS-10-1-3	6/16/2015	2	TS03-02	Yes	141.36
061515-QD438-KAS-10-3-3	6/18/2015	2	TS03-02	Yes	181.21
061515-QD438-MS-10-1-3	6/16/2015	3	TS03-02	Yes	252.72
061515-QD438-MS-10-3-3	6/18/2015	3	TS03-02	Yes	214.08
061515-QD438-BM-10-1-3	6/16/2015	1	TS03-03	Yes	85.58
061515-QD438-BM-10-1-3	6/16/2015	1	TS03-03	Yes	58.11
061515-QD438-BM-10-1-3	6/16/2015	1	TS03-03	Yes	75.53
062215-QD438-BM-10-6-5	6/23/2015	1	TS03-03	Yes	90.7
062315-QD438-BM-10-R2	6/24/2015	1	TS03-03	Yes	89.06
062315-QD438-BM-10-R3	6/24/2015	1	TS03-03	Yes	94.03
061515-QD438-KAS-10-1-3	6/16/2015	2	TS03-03	Yes	62.85
061515-QD438-KAS-10-3-3	6/18/2015	2	TS03-03	Yes	74.6
061515-QD438-MS-10-1-3	6/16/2015	3	TS03-03	Yes	107.24
061515-QD438-MS-10-3-3	6/18/2015	3	TS03-03	Yes	112.69
061515-QD438-BM-10-1-3	6/16/2015	1	TS03-04	Yes	36.87
062215-QD438-BM-10-6-5	6/23/2015	1	TS03-04	Yes	52.79
061515-QD438-KAS-10-1-3	6/16/2015	2	TS03-04	Yes	49.92
061515-QD438-KAS-10-3-3	6/18/2015	2	TS03-04	Yes	56.29
061515-QD438-MS-10-1-3	6/16/2015	3	TS03-04	Yes	51.35
061515-QD438-MS-10-3-3	6/18/2015	3	TS03-04	Yes	69.81
062215-QD438-BM-10-6-5	6/23/2015	1	TS03-05	Yes	36.77
062415-QD438-BM-10-R8	6/25/2015	1	TS03-05	Yes	34.86
061515-QD438-KAS-10-1-4	6/16/2015	2	TS03-05	Yes	39.7
061515-QD438-KAS-10-1-4	6/16/2015	2	TS03-05	Yes	36.53
061515-QD438-KAS-10-1-4	6/16/2015	2	TS03-05	Yes	30.02
061515-QD438-KAS-10-3-2	6/18/2015	2	TS03-05	Yes	48.46
061515-QD438-KAS-10-3-4	6/18/2015	2	TS03-05	Yes	57.31
062315-QD438-KAS-10-R2	6/24/2015	2	TS03-05	Yes	33.21
061515-QD438-MS-10-1-3	6/16/2015	3	TS03-05	Yes	36.4
061515-QD438-MS-10-3-3	6/18/2015	3	TS03-05	Yes	52.03
062215-QD438-MS-10-6-2	6/23/2015	3	TS03-05	Yes	25.8
061515-QD438-BM-10-1-4	6/16/2015	1	TS03-06	Yes	0
062215-QD438-BM-10-6-5	6/23/2015	1	TS03-06	Yes	12.09
061515-QD438-KAS-10-3-4	6/18/2015	2	TS03-06	Yes	28.35
062215-QD438-KAS-10-6-3	6/23/2015	2	TS03-06	Yes	22.1
061515-QD438-MS-10-1-3	6/16/2015	3	TS03-06	Yes	13.63
062315-QD438-MS-10-R3	6/24/2015	3	TS03-06	Yes	53.31
062415-QD438-MS-10-R7	6/25/2015	3	TS03-06	Yes	22.82
062215-QD438-BM-10-6-3	6/23/2015	1	TS03-07	Yes	17.51
062315-QD438-BM-10-R2	6/24/2015	1	TS03-07	Yes	19.55
061515-QD438-KAS-10-3-4	6/18/2015	2	TS03-07	Yes	24.41
062215-QD438-KAS-10-6-3	6/23/2015	2	TS03-07	Yes	13.86
061515-QD438-MS-10-1-4	6/16/2015	3	TS03-07	Yes	12.72
062315-QD438-MS-10-R3	6/24/2015	3	TS03-07	Yes	65.61
061515-QD438-BM-10-1-4	6/16/2015	1	TS03-08	Yes	0
062315-QD438-BM-10-R2	6/24/2015	1	TS03-08	Yes	8.71
061515-QD438-KAS-10-3-4	6/18/2015	2	TS03-08	Yes	18.4
062215-QD438-KAS-10-6-3	6/23/2015	2	TS03-08	Yes	11.3
062115-QD438-MS-10-5-4	6/22/2015	3	TS03-08	Yes	8.3
062315-QD438-MS-10-R5	6/24/2015	3	TS03-08	Yes	0
061515-QD438-BM-10-1-4	6/16/2015	1	TS03-09	Yes	0
062315-QD438-BM-10-R2	6/24/2015	1	TS03-09	Yes	10.93
061515-QD438-KAS-10-1-4	6/16/2015	2	TS03-09	Yes	12.15
061515-QD438-KAS-10-3-4	6/18/2015	2	TS03-09	Yes	15.74
061515-QD438-MS-10-1-4	6/16/2015	3	TS03-09	Yes	18.24
062115-QD438-MS-10-5-4	6/22/2015	3	TS03-09	Yes	3.82
061515-QD438-BM-10-1-4	6/16/2015	1	TS03-10	Yes	0
062315-QD438-BM-10-R2	6/24/2015	1	TS03-10	Yes	8.56
061515-QD438-KAS-10-1-4	6/16/2015	2	TS03-10	Yes	12.8
061515-QD438-KAS-10-3-4	6/18/2015	2	TS03-10	Yes	10.56
061515-QD438-MS-10-1-4	6/16/2015	3	TS03-10	Yes	0
062115-QD438-MS-10-5-4	6/22/2015	3	TS03-10	Yes	0
062115-QD438-BM-10-5-5	6/22/2015	1	TS04-01	Yes	730.77
062215-QD438-BM-10-6-3	6/23/2015	1	TS04-01	Yes	430.23
062215-QD438-BM-10-6-3	6/23/2015	1	TS04-01	Yes	457.9
062215-QD438-BM-10-6-3	6/23/2015	1	TS04-01	Yes	436.13
062315-QD438-BM-10-R2	6/24/2015	1	TS04-01	Yes	386.38
062315-QD438-BM-10-R5	6/24/2015	1	TS04-01	Yes	441.87
061515-QD438-KAS-10-1-4	6/16/2015	2	TS04-01	Yes	351.3
061515-QD438-KAS-10-3-4	6/18/2015	2	TS04-01	Yes	552.77
061515-QD438-MS-10-1-4	6/16/2015	3	TS04-01	Yes	559.3
062115-QD438-MS-10-5-4	6/22/2015	3	TS04-01	Yes	497.16
062215-QD438-BM-10-6-3	6/23/2015	1	TS04-02	Yes	192.84
062315-QD438-BM-10-R2	6/24/2015	1	TS04-02	Yes	172.41
061515-QD438-KAS-10-1-4	6/16/2015	2	TS04-02	Yes	165.92
061515-QD438-KAS-10-3-4	6/18/2015	2	TS04-02	Yes	220.13
061515-QD438-MS-10-1-4	6/16/2015	3	TS04-02	Yes	228.01
062115-QD438-MS-10-5-4	6/22/2015	3	TS04-02	Yes	216.82
062215-QD438-BM-10-6-4	6/23/2015	1	TS04-03	Yes	124.18
062315-QD438-BM-10-R2	6/24/2015	1	TS04-03	Yes	104.76
061515-QD438-KAS-10-1-5	6/16/2015	2	TS04-03	Yes	99.19
061515-QD438-KAS-10-3-5	6/18/2015	2	TS04-03	Yes	117.08
061515-QD438-MS-10-1-4	6/16/2015	3	TS04-03	Yes	139.15
061515-QD438-MS-10-1-4	6/16/2015	3	TS04-03	Yes	112.12
061515-QD438-MS-10-1-4	6/16/2015	3	TS04-03	Yes	110.41
061515-QD438-MS-10-3-3	6/18/2015	3	TS04-03	Yes	86.12
062115-QD438-MS-10-5-4	6/22/2015	3	TS04-03	Yes	111.15
062115-QD438-MS-10-5-5	6/22/2015	3	TS04-03	Yes	86.47
062215-QD438-BM-10-6-4	6/23/2015	1	TS04-04	Yes	63.3
062315-QD438-BM-10-R2	6/24/2015	1	TS04-04	Yes	53.93
062415-QD438-BM-10-R8	6/25/2015	1	TS04-04	Yes	32.12
061515-QD438-KAS-10-1-5	6/16/2015	2	TS04-04	Yes	69.84
061515-QD438-KAS-10-3-5	6/18/2015	2	TS04-04	Yes	72.12
061515-QD438-MS-10-1-4	6/16/2015	3	TS04-04	Yes	64.59
062115-QD438-MS-10-5-4	6/22/2015	3	TS04-04	Yes	71.74
062315-QD438-BM-10-R3	6/24/2015	1	TS04-05	Yes	54.11
062415-QD438-BM-10-R8	6/25/2015	1	TS04-05	Yes	48.25
062415-QD438-BM-10-R8	6/25/2015	1	TS04-05	Yes	49.29
061515-QD438-KAS-10-1-5	6/16/2015	2	TS04-05	Yes	49.25
061515-QD438-KAS-10-1-5	6/16/2015	2	TS04-05	Yes	68.79
061515-QD438-KAS-10-1-5	6/16/2015	2	TS04-05	Yes	38.21
061515-QD438-KAS-10-3-3	6/18/2015	2	TS04-05	Yes	63.81
061515-QD438-KAS-10-3-5	6/18/2015	2	TS04-05	Yes	55.62
062215-QD438-KAS-10-6-4	6/23/2015	2	TS04-05	Yes	64.11
062115-QD438-MS-10-5-5	6/22/2015	3	TS04-05	Yes	67.41
062415-QD438-MS-10-R8	6/25/2015	3	TS04-05	Yes	50.13
062315-QD438-BM-10-R3	6/24/2015	1	TS04-06	Yes	25.99
062415-QD438-BM-10-R8	6/25/2015	1	TS04-06	Yes	25.44
061515-QD438-KAS-10-1-5	6/16/2015	2	TS04-06	Yes	27.32
061515-QD438-KAS-10-3-5	6/18/2015	2	TS04-06	Yes	34.21
062115-QD438-MS-10-5-5	6/22/2015	3	TS04-06	Yes	0
062315-QD438-MS-10-R5	6/24/2015	3	TS04-06	Yes	0
062215-QD438-BM-10-6-4	6/23/2015	1	TS04-07	Yes	24.21
062415-QD438-BM-10-R8	6/25/2015	1	TS04-07	Yes	12.15
061515-QD438-KAS-10-1-5	6/16/2015	2	TS04-07	Yes	19.96
061515-QD438-KAS-10-3-5	6/18/2015	2	TS04-07	Yes	25.69
062115-QD438-MS-10-5-5	6/22/2015	3	TS04-07	Yes	26.36
062415-QD438-MS-10-R9	6/26/2015	3	TS04-07	Yes	0
062415-QD438-BM-10-R10	6/26/2015	1	TS04-08	Yes	0
062415-QD438-BM-10-R8	6/25/2015	1	TS04-08	Yes	16.02
061515-QD438-KAS-10-1-5	6/16/2015	2	TS04-08	Yes	18.26
061515-QD438-KAS-10-3-5	6/18/2015	2	TS04-08	Yes	20.66
061515-QD438-MS-10-1-5	6/16/2015	3	TS04-08	Yes	0
062115-QD438-MS-10-5-5	6/22/2015	3	TS04-08	Yes	6.62
062215-QD438-BM-10-6-4	6/23/2015	1	TS04-09	Yes	6.51
062315-QD438-BM-10-R3	6/24/2015	1	TS04-09	Yes	7.95
061515-QD438-KAS-10-1-5	6/16/2015	2	TS04-09	Yes	7.38
061515-QD438-KAS-10-3-5	6/18/2015	2	TS04-09	Yes	11.6
061515-QD438-MS-10-1-5	6/16/2015	3	TS04-09	Yes	0
062115-QD438-MS-10-5-5	6/22/2015	3	TS04-09	Yes	0
061515-QD438-BM-10-1-5	6/16/2015	1	TS04-10	Yes	0
062315-QD438-BM-10-R3	6/24/2015	1	TS04-10	Yes	6.92
061515-QD438-KAS-10-1-5	6/16/2015	2	TS04-10	Yes	3.88
061515-QD438-KAS-10-3-5	6/18/2015	2	TS04-10	Yes	13.33
061515-QD438-MS-10-1-5	6/16/2015	3	TS04-10	Yes	0
062115-QD438-MS-10-5-5	6/22/2015	3	TS04-10	Yes	0
062215-QD438-BM-10-6-4	6/23/2015	1	TS05-01	Yes	814.35
062315-QD438-BM-10-R3	6/24/2015	1	TS05-01	Yes	758.78
061815-QD438-KAS-10-4-1	6/19/2015	2	TS05-01	Yes	776.13
062115-QD438-KAS-10-5-3	6/22/2015	2	TS05-01	Yes	799.75
061515-QD438-MS-10-3-1	6/18/2015	3	TS05-01	Yes	456.41
061515-QD438-MS-10-3-3	6/18/2015	3	TS05-01	Yes	595.93
062115-QD438-MS-10-5-5	6/22/2015	3	TS05-01	Yes	657.56
062415-QD438-MS-10-R8	6/25/2015	3	TS05-01	Yes	461.23
062415-QD438-MS-10-R8	6/25/2015	3	TS05-01	Yes	635.56
062415-QD438-MS-10-R8	6/25/2015	3	TS05-01	Yes	728.32
062215-QD438-BM-10-6-4	6/23/2015	1	TS05-02	Yes	314.07
062315-QD438-BM-10-R3	6/24/2015	1	TS05-02	Yes	309.41
061815-QD438-KAS-10-4-1	6/19/2015	2	TS05-02	Yes	323.43
062115-QD438-KAS-10-5-3	6/22/2015	2	TS05-02	Yes	265.24
062115-QD438-MS-10-5-5	6/22/2015	3	TS05-02	Yes	297.57
062415-QD438-MS-10-R8	6/25/2015	3	TS05-02	Yes	308.87
061815-QD438-BM-10-4-1	6/19/2015	1	TS05-03	Yes	176.37
062115-QD438-BM-10-5-3	6/22/2015	1	TS05-03	Yes	172.64
061815-QD438-KAS-10-4-1	6/19/2015	2	TS05-03	Yes	194.93
061815-QD438-KAS-10-4-2	6/19/2015	2	TS05-03	Yes	191.94
061815-QD438-KAS-10-4-3	6/19/2015	2	TS05-03	Yes	188.65
062115-QD438-KAS-10-5-3	6/22/2015	2	TS05-03	Yes	165.66
062115-QD438-KAS-10-5-3	6/22/2015	2	TS05-03	Yes	157.71
062115-QD438-KAS-10-5-3	6/22/2015	2	TS05-03	Yes	164.22
061815-QD438-MS-10-4-1	6/19/2015	3	TS05-03	Yes	116.86
062415-QD438-MS-10-R9	6/26/2015	3	TS05-03	Yes	193.06
061815-QD438-BM-10-4-1	6/19/2015	1	TS05-04	Yes	80.27
062115-QD438-BM-10-5-3	6/22/2015	1	TS05-04	Yes	86.8
061815-QD438-KAS-10-4-1	6/19/2015	2	TS05-04	Yes	83.85
062115-QD438-KAS-10-5-3	6/22/2015	2	TS05-04	Yes	92.65
061815-QD438-MS-10-4-1	6/19/2015	3	TS05-04	Yes	60.1
062415-QD438-MS-10-R6	6/25/2015	3	TS05-04	Yes	64.07
061815-QD438-BM-10-4-1	6/19/2015	1	TS05-05	Yes	47.99
061815-QD438-BM-10-4-2	6/19/2015	1	TS05-05	Yes	44.58
061815-QD438-BM-10-4-3	6/19/2015	1	TS05-05	Yes	33.72
062115-QD438-BM-10-5-3	6/22/2015	1	TS05-05	Yes	26.6
062115-QD438-BM-10-5-3	6/22/2015	1	TS05-05	Yes	42.52
062115-QD438-BM-10-5-3	6/22/2015	1	TS05-05	Yes	17.14
061815-QD438-KAS-10-4-1	6/19/2015	2	TS05-05	Yes	44.54
062115-QD438-KAS-10-5-3	6/22/2015	2	TS05-05	Yes	50.26
062415-QD438-MS-10-R6	6/25/2015	3	TS05-05	Yes	49.99
062415-QD438-MS-10-R7	6/25/2015	3	TS05-05	Yes	53.82
062415-QD438-BM-10-R7	6/25/2015	1	TS05-06	Yes	28.2
062415-QD438-BM-10-R8	6/25/2015	1	TS05-06	Yes	25.61
062115-QD438-KAS-10-5-3	6/22/2015	2	TS05-06	Yes	24.46
062315-QD438-KAS-10-R2	6/24/2015	2	TS05-06	Yes	34.53
061815-QD438-MS-10-4-1	6/19/2015	3	TS05-06	Yes	11.83
062415-QD438-MS-10-R9	6/26/2015	3	TS05-06	Yes	20.64
061815-QD438-BM-10-4-1	6/19/2015	1	TS05-07	Yes	12.94
062115-QD438-BM-10-5-3	6/22/2015	1	TS05-07	Yes	3.51
061815-QD438-KAS-10-4-1	6/19/2015	2	TS05-07	Yes	0
062215-QD438-KAS-10-6-5	6/23/2015	2	TS05-07	Yes	15.81
061515-QD438-MS-10-2-1	6/17/2015	3	TS05-07	Yes	0
062315-QD438-MS-10-R1	6/24/2015	3	TS05-07	Yes	0
061815-QD438-BM-10-4-1	6/19/2015	1	TS05-08	Yes	14.04
062115-QD438-BM-10-5-3	6/22/2015	1	TS05-08	Yes	0
061815-QD438-KAS-10-4-1	6/19/2015	2	TS05-08	Yes	0
061815-QD438-MS-10-4-1	6/19/2015	3	TS05-08	Yes	120.33
062215-QD438-MS-10-6-5	6/23/2015	3	TS05-08	Yes	0
061815-QD438-BM-10-4-1	6/19/2015	1	TS05-09	Yes	0
062115-QD438-BM-10-5-3	6/22/2015	1	TS05-09	Yes	0
061815-QD438-KAS-10-4-1	6/19/2015	2	TS05-09	Yes	16.09
062115-QD438-KAS-10-5-4	6/22/2015	2	TS05-09	Yes	15.63
061815-QD438-MS-10-4-1	6/19/2015	3	TS05-09	Yes	0
062215-QD438-MS-10-6-5	6/23/2015	3	TS05-09	Yes	0
061815-QD438-BM-10-4-1	6/19/2015	1	TS05-10	Yes	10.83
062115-QD438-BM-10-5-3	6/22/2015	1	TS05-10	Yes	0
061815-QD438-KAS-10-4-2	6/19/2015	2	TS05-10	Yes	0
062115-QD438-KAS-10-5-4	6/22/2015	2	TS05-10	Yes	22.85
062315-QD438-KAS-10-R1	6/24/2015	2	TS05-10	Yes	13.78
061515-QD438-MS-10-2-1	6/17/2015	3	TS05-10	Yes	0
061815-QD438-MS-10-4-1	6/19/2015	3	TS05-10	Yes	0
061515-QD438-BM-10-2-2	6/17/2015	1	TS06-01	Yes	616.02
061815-QD438-BM-10-4-2	6/19/2015	1	TS06-01	Yes	586.25
061815-QD438-KAS-10-4-2	6/19/2015	2	TS06-01	Yes	788.62
061815-QD438-KAS-10-4-4	6/19/2015	2	TS06-01	Yes	731.97
061815-QD438-KAS-10-4-5	6/19/2015	2	TS06-01	Yes	710.29
062115-QD438-KAS-10-5-4	6/22/2015	2	TS06-01	Yes	491.09
062115-QD438-KAS-10-5-4	6/22/2015	2	TS06-01	Yes	432.58
062115-QD438-KAS-10-5-4	6/22/2015	2	TS06-01	Yes	595.3
061815-QD438-MS-10-4-2	6/19/2015	3	TS06-01	Yes	427.99
062415-QD438-MS-10-R6	6/25/2015	3	TS06-01	Yes	427.26
061515-QD438-BM-10-2-2	6/17/2015	1	TS06-02	Yes	302.04
062415-QD438-BM-10-R7	6/25/2015	1	TS06-02	Yes	287.14
061815-QD438-KAS-10-4-2	6/19/2015	2	TS06-02	Yes	238.83
062115-QD438-KAS-10-5-4	6/22/2015	2	TS06-02	Yes	235.32
061815-QD438-MS-10-4-2	6/19/2015	3	TS06-02	Yes	158.26
062415-QD438-MS-10-R6	6/25/2015	3	TS06-02	Yes	213.75
061515-QD438-BM-10-2-2	6/17/2015	1	TS06-03	Yes	138.92
061515-QD438-BM-10-2-2	6/17/2015	1	TS06-03	Yes	138.46
061515-QD438-BM-10-2-2	6/17/2015	1	TS06-03	Yes	146.03
061815-QD438-BM-10-4-2	6/19/2015	1	TS06-03	Yes	98.91
061815-QD438-BM-10-4-4	6/19/2015	1	TS06-03	Yes	151.48
070615-ZEBOV-118	7/10/2015	1	TS06-03	Yes	250.22
062115-QD438-KAS-10-5-4	6/22/2015	2	TS06-03	Yes	135.42
062215-QD438-KAS-10-6-3	6/23/2015	2	TS06-03	Yes	117.66
061515-QD438-MS-10-2-2	6/17/2015	3	TS06-03	Yes	135.06
061815-QD438-MS-10-4-2	6/19/2015	3	TS06-03	Yes	78.07
061515-QD438-BM-10-2-2	6/17/2015	1	TS06-04	Yes	72.19
061815-QD438-BM-10-4-2	6/19/2015	1	TS06-04	Yes	43.78
062115-QD438-KAS-10-5-4	6/22/2015	2	TS06-04	Yes	65.71
062215-QD438-KAS-10-6-5	6/23/2015	2	TS06-04	Yes	96.71
061515-QD438-MS-10-2-2	6/17/2015	3	TS06-04	Yes	56.25
062315-QD438-MS-10-R2	6/24/2015	3	TS06-04	Yes	63.99
061515-QD438-BM-10-2-2	6/17/2015	1	TS06-05	Yes	42.96
062415-QD438-BM-10-R7	6/25/2015	1	TS06-05	Yes	22.7
062115-QD438-KAS-10-5-4	6/22/2015	2	TS06-05	Yes	43.44
062215-QD438-KAS-10-6-5	6/23/2015	2	TS06-05	Yes	70.73
061515-QD438-MS-10-2-2	6/17/2015	3	TS06-05	Yes	42.14
061515-QD438-MS-10-2-2	6/17/2015	3	TS06-05	Yes	33.84
061815-QD438-MS-10-4-2	6/19/2015	3	TS06-05	Yes	28.82
061815-QD438-MS-10-4-4	6/19/2015	3	TS06-05	Yes	31.49
062215-QD438-MS-10-6-4	6/23/2015	3	TS06-05	Yes	46.42
062215-QD438-MS-10-6-4	6/23/2015	3	TS06-05	Yes	42.65
062215-QD438-MS-10-6-4	6/23/2015	3	TS06-05	Yes	41.83
062315-QD438-MS-10-R3	6/24/2015	3	TS06-05	Yes	31.21
061515-QD438-BM-10-2-2	6/17/2015	1	TS06-06	Yes	32.37
062415-QD438-BM-10-R10	6/26/2015	1	TS06-06	Yes	31
061815-QD438-KAS-10-4-2	6/19/2015	2	TS06-06	Yes	27.28
062115-QD438-KAS-10-5-4	6/22/2015	2	TS06-06	Yes	16.46
061815-QD438-MS-10-4-2	6/19/2015	3	TS06-06	Yes	20.99
062415-QD438-MS-10-R9	6/26/2015	3	TS06-06	Yes	0
061515-QD438-BM-10-2-2	6/17/2015	1	TS06-07	Yes	27.71
062415-QD438-BM-10-R7	6/25/2015	1	TS06-07	Yes	10.03
061515-QD438-KAS-10-2-3	6/17/2015	2	TS06-07	Yes	45.62
061815-QD438-KAS-10-4-2	6/19/2015	2	TS06-07	Yes	26.46
061515-QD438-MS-10-2-2	6/17/2015	3	TS06-07	Yes	16.78
061815-QD438-MS-10-4-2	6/19/2015	3	TS06-07	Yes	17.46
061815-QD438-BM-10-4-2	6/19/2015	1	TS06-08	Yes	0
062415-QD438-BM-10-R7	6/25/2015	1	TS06-08	Yes	0
061515-QD438-KAS-10-2-3	6/17/2015	2	TS06-08	Yes	45.27
061815-QD438-KAS-10-4-3	6/19/2015	2	TS06-08	Yes	33.93
061815-QD438-MS-10-4-2	6/19/2015	3	TS06-08	Yes	12.66
062315-QD438-MS-10-R3	6/24/2015	3	TS06-08	Yes	18.16
061515-QD438-BM-10-2-3	6/17/2015	1	TS06-09	Yes	15.08
061815-QD438-BM-10-4-3	6/19/2015	1	TS06-09	Yes	18.9
061515-QD438-KAS-10-2-3	6/17/2015	2	TS06-09	Yes	33.43
062215-QD438-KAS-10-6-5	6/23/2015	2	TS06-09	Yes	12.58
061515-QD438-MS-10-2-2	6/17/2015	3	TS06-09	Yes	38.53
061815-QD438-MS-10-4-2	6/19/2015	3	TS06-09	Yes	0
061515-QD438-BM-10-2-3	6/17/2015	1	TS06-10	Yes	12.7
061815-QD438-BM-10-4-3	6/19/2015	1	TS06-10	Yes	5.65
061515-QD438-KAS-10-2-3	6/17/2015	2	TS06-10	Yes	31.02
061815-QD438-KAS-10-4-3	6/19/2015	2	TS06-10	Yes	16.9
071015-ZEBOV-132	7/13/2015	2	TS06-10	Yes	13.92
061815-QD438-MS-10-4-3	6/19/2015	3	TS06-10	Yes	0
062215-QD438-MS-10-6-4	6/23/2015	3	TS06-10	Yes	13.07
061515-QD438-BM-10-2-3	6/17/2015	1	TS07-01	Yes	1028.12
061815-QD438-BM-10-4-3	6/19/2015	1	TS07-01	Yes	1011.4
061515-QD438-KAS-10-2-3	6/17/2015	2	TS07-01	Yes	948.270
061515-QD438-KAS-10-2-3	6/17/2015	2	TS07-01	Yes	919.470
061515-QD438-KAS-10-2-3	6/17/2015	2	TS07-01	Yes	942.450
061815-QD438-KAS-10-4-3	6/19/2015	2	TS07-01	Yes	1056.84
061815-QD438-KAS-10-4-4	6/19/2015	2	TS07-01	Yes	1031.31
061815-QD438-KAS-10-4-5	6/19/2015	2	TS07-01	Yes	1003.08
071015-ZEBOV-132	7/13/2015	2	TS07-01	Yes	1043.51
071015-ZEBOV-132	7/13/2015	2	TS07-01	Yes	1142.09
061515-QD438-MS-10-2-3	6/17/2015	3	TS07-01	Yes	874.89
062315-QD438-MS-10-R2	6/24/2015	3	TS07-01	Yes	969.48
061515-QD438-BM-10-2-3	6/17/2015	1	TS07-02	Yes	424.66
061815-QD438-BM-10-4-3	6/19/2015	1	TS07-02	Yes	268.05
061515-QD438-KAS-10-2-3	6/17/2015	2	TS07-02	Yes	492
061815-QD438-KAS-10-4-3	6/19/2015	2	TS07-02	Yes	523.1
061515-QD438-MS-10-2-3	6/17/2015	3	TS07-02	Yes	355.94
062315-QD438-MS-10-R2	6/24/2015	3	TS07-02	Yes	405.72
061515-QD438-BM-10-2-3	6/17/2015	1	TS07-03	Yes	216.77
061515-QD438-BM-10-2-3	6/17/2015	1	TS07-03	Yes	216.58
061515-QD438-BM-10-2-3	6/17/2015	1	TS07-03	Yes	240.72
061815-QD438-BM-10-4-3	6/19/2015	1	TS07-03	Yes	230.46
070615-ZEBOV-118	7/10/2015	1	TS07-03	Yes	329.97
070615-ZEBOV-118	7/10/2015	1	TS07-03	Yes	356.13
061515-QD438-KAS-10-2-3	6/17/2015	2	TS07-03	Yes	251.78
061815-QD438-KAS-10-4-3	6/19/2015	2	TS07-03	Yes	261.13
071015-ZEBOV-132	7/13/2015	2	TS07-03	Yes	261.94
061515-QD438-MS-10-2-3	6/17/2015	3	TS07-03	Yes	145.46
062315-QD438-MS-10-R2	6/24/2015	3	TS07-03	Yes	184.41
061515-QD438-BM-10-2-3	6/17/2015	1	TS07-04	Yes	113.4
061815-QD438-BM-10-4-3	6/19/2015	1	TS07-04	Yes	119.76
061515-QD438-KAS-10-2-3	6/17/2015	2	TS07-04	Yes	86.62
061815-QD438-KAS-10-4-3	6/19/2015	2	TS07-04	Yes	121.37
071015-ZEBOV-132	7/13/2015	2	TS07-04	Yes	144.44
062215-QD438-MS-10-6-4	6/23/2015	3	TS07-04	Yes	126.84
062315-QD438-MS-10-R2	6/24/2015	3	TS07-04	Yes	96.38
061515-QD438-BM-10-2-3	6/17/2015	1	TS07-05	Yes	61.34
061815-QD438-BM-10-4-3	6/19/2015	1	TS07-05	Yes	61.39
061815-QD438-KAS-10-4-3	6/19/2015	2	TS07-05	Yes	60.4
062115-QD438-KAS-10-5-5	6/22/2015	2	TS07-05	Yes	63.01
061515-QD438-MS-10-2-3	6/17/2015	3	TS07-05	Yes	29.94
061815-QD438-MS-10-4-5	6/19/2015	3	TS07-05	Yes	39.5
062215-QD438-MS-10-6-4	6/23/2015	3	TS07-05	Yes	65.24
062215-QD438-MS-10-6-4	6/23/2015	3	TS07-05	Yes	43.37
062215-QD438-MS-10-6-4	6/23/2015	3	TS07-05	Yes	28.89
062415-QD438-MS-10-R6	6/25/2015	3	TS07-05	Yes	48.24
062415-QD438-MS-10-R7	6/25/2015	3	TS07-05	Yes	79.55
061515-QD438-BM-10-2-3	6/17/2015	1	TS07-06	Yes	39.82
061815-QD438-BM-10-4-3	6/19/2015	1	TS07-06	Yes	43.13
061815-QD438-KAS-10-4-3	6/19/2015	2	TS07-06	Yes	20.41
062315-QD438-KAS-10-R1	6/24/2015	2	TS07-06	Yes	54.42
061515-QD438-MS-10-2-3	6/17/2015	3	TS07-06	Yes	35.71
062315-QD438-MS-10-R2	6/24/2015	3	TS07-06	Yes	0
061515-QD438-BM10-2-4	6/17/2015	1	TS07-07	Yes	31.17
061815-QD438-BM-10-4-4	6/19/2015	1	TS07-07	Yes	21.91
061815-QD438-KAS-10-4-4	6/19/2015	2	TS07-07	Yes	29.04
062115-QD438-KAS-10-5-5	6/22/2015	2	TS07-07	Yes	26.04
062215-QD438-MS-10-6-4	6/23/2015	3	TS07-07	Yes	19.77
062315-QD438-MS-10-R2	6/24/2015	3	TS07-07	Yes	0
061515-QD438-BM10-2-4	6/17/2015	1	TS07-08	Yes	30.81
061815-QD438-BM-10-4-4	6/19/2015	1	TS07-08	Yes	0
062415-QD438-BM-10-R7	6/25/2015	1	TS07-08	Yes	28.2
061815-QD438-KAS-10-4-4	6/19/2015	2	TS07-08	Yes	34.78
062315-QD438-KAS-10-R1	6/24/2015	2	TS07-08	Yes	31.51
062315-QD438-MS-10-R2	6/24/2015	3	TS07-08	Yes	0
062415-QD438-MS-10-R9	6/26/2015	3	TS07-08	Yes	27.04
061515-QD438-BM10-2-4	6/17/2015	1	TS07-09	Yes	20.54
061815-QD438-BM-10-4-4	6/19/2015	1	TS07-09	Yes	8.41
062115-QD438-KAS-10-5-5	6/22/2015	2	TS07-09	Yes	22.78
062315-QD438-KAS-10-R2	6/24/2015	2	TS07-09	Yes	27
061815-QD438-MS-10-4-4	6/19/2015	3	TS07-09	Yes	9.4
062215-QD438-MS-10-6-5	6/23/2015	3	TS07-09	Yes	0
061515-QD438-BM10-2-4	6/17/2015	1	TS07-10	Yes	15.27
061815-QD438-BM-10-4-4	6/19/2015	1	TS07-10	Yes	0
062115-QD438-KAS-10-5-5	6/22/2015	2	TS07-10	Yes	13.43
062215-QD438-KAS-10-6-5	6/23/2015	2	TS07-10	Yes	25.79
062315-QD438-KAS-10-R1	6/24/2015	2	TS07-10	Yes	16.92
061815-QD438-MS-10-4-4	6/19/2015	3	TS07-10	Yes	4.84
062315-QD438-MS-10-R1	6/24/2015	3	TS07-10	Yes	0
061515-QD438-BM10-2-4	6/17/2015	1	TS08-01	Yes	692.49
061815-QD438-BM-10-4-4	6/19/2015	1	TS08-01	Yes	563.25
061815-QD438-KAS-10-4-1	6/19/2015	2	TS08-01	Yes	582.74
061815-QD438-KAS-10-4-2	6/19/2015	2	TS08-01	Yes	782.83
061815-QD438-KAS-10-4-4	6/19/2015	2	TS08-01	Yes	713.74
062115-QD438-KAS-10-5-5	6/22/2015	2	TS08-01	Yes	660.21
062115-QD438-KAS-10-5-5	6/22/2015	2	TS08-01	Yes	566.69
062115-QD438-KAS-10-5-5	6/22/2015	2	TS08-01	Yes	624.44
061515-QD438-MS-10-2-4	6/17/2015	3	TS08-01	Yes	587.3
061815-QD438-MS-10-4-4	6/19/2015	3	TS08-01	Yes	657.3
061515-QD438-BM10-2-4	6/17/2015	1	TS08-02	Yes	304.46
061815-QD438-BM-10-4-4	6/19/2015	1	TS08-02	Yes	288.66
061815-QD438-KAS-10-4-4	6/19/2015	2	TS08-02	Yes	360.29
062115-QD438-KAS-10-5-5	6/22/2015	2	TS08-02	Yes	258.86
061515-QD438-MS-10-2-4	6/17/2015	3	TS08-02	Yes	341.25
061815-QD438-MS-10-4-4	6/19/2015	3	TS08-02	Yes	317.9
061515-QD438-BM10-2-4	6/17/2015	1	TS08-03	Yes	169.6
061515-QD438-BM10-2-4	6/17/2015	1	TS08-03	Yes	152.41
061515-QD438-BM10-2-4	6/17/2015	1	TS08-03	Yes	157.56
061815-QD438-BM-10-4-1	6/19/2015	1	TS08-03	Yes	159.41
061815-QD438-BM-10-4-4	6/19/2015	1	TS08-03	Yes	137.47
062415-QD438-BM-10-R7	6/25/2015	1	TS08-03	Yes	173.21
061515-QD438-KAS-10-2-5	6/17/2015	2	TS08-03	Yes	258.39
061815-QD438-KAS-10-4-4	6/19/2015	2	TS08-03	Yes	186.47
061515-QD438-MS-10-2-4	6/17/2015	3	TS08-03	Yes	162.45
061815-QD438-MS-10-4-4	6/19/2015	3	TS08-03	Yes	162.08
061515-QD438-BM10-2-4	6/17/2015	1	TS08-04	Yes	82.36
061815-QD438-BM-10-4-4	6/19/2015	1	TS08-04	Yes	33.3
061515-QD438-KAS-10-2-5	6/17/2015	2	TS08-04	Yes	124.66
061815-QD438-KAS-10-4-4	6/19/2015	2	TS08-04	Yes	74.55
061515-QD438-MS-10-2-4	6/17/2015	3	TS08-04	Yes	113.83
061815-QD438-MS-10-4-4	6/19/2015	3	TS08-04	Yes	80.29
061515-QD438-BM10-2-5	6/17/2015	1	TS08-05	Yes	61.03
061815-QD438-BM-10-4-5	6/19/2015	1	TS08-05	Yes	53.09
061515-QD438-KAS-10-2-5	6/17/2015	2	TS08-05	Yes	92.55
062315-QD438-KAS-10-R3	6/24/2015	2	TS08-05	Yes	78.01
061515-QD438-MS-10-2-4	6/17/2015	3	TS08-05	Yes	52.69
061515-QD438-MS-10-2-4	6/17/2015	3	TS08-05	Yes	65.47
061515-QD438-MS-10-2-4	6/17/2015	3	TS08-05	Yes	56.33
061815-QD438-MS-10-4-1	6/19/2015	3	TS08-05	Yes	36.92
061815-QD438-MS-10-4-2	6/19/2015	3	TS08-05	Yes	55.74
061815-QD438-MS-10-4-4	6/19/2015	3	TS08-05	Yes	55.02
062415-QD438-MS-10-R6	6/25/2015	3	TS08-05	Yes	28.97
061515-QD438-BM10-2-5	6/17/2015	1	TS08-06	Yes	17.74
061815-QD438-BM-10-4-5	6/19/2015	1	TS08-06	Yes	26.13
061515-QD438-KAS-10-2-5	6/17/2015	2	TS08-06	Yes	61.36
062215-QD438-KAS-10-6-5	6/23/2015	2	TS08-06	Yes	22.87
061815-QD438-MS-10-4-4	6/19/2015	3	TS08-06	Yes	24.34
062315-QD438-MS-10-R1	6/24/2015	3	TS08-06	Yes	0
061515-QD438-BM10-2-5	6/17/2015	1	TS08-07	Yes	15.3
061815-QD438-BM-10-4-5	6/19/2015	1	TS08-07	Yes	0
061515-QD438-KAS-10-2-5	6/17/2015	2	TS08-07	Yes	41.7
061815-QD438-KAS-10-4-5	6/19/2015	2	TS08-07	Yes	32.51
061815-QD438-MS-10-4-5	6/19/2015	3	TS08-07	Yes	0
062315-QD438-MS-10-R1	6/24/2015	3	TS08-07	Yes	0
061515-QD438-BM10-2-5	6/17/2015	1	TS08-08	Yes	16.14
061815-QD438-BM-10-4-5	6/19/2015	1	TS08-08	Yes	0
061515-QD438-KAS-10-2-5	6/17/2015	2	TS08-08	Yes	57
061815-QD438-KAS-10-4-5	6/19/2015	2	TS08-08	Yes	13.15
061815-QD438-MS-10-4-5	6/19/2015	3	TS08-08	Yes	0
062315-QD438-MS-10-R1	6/24/2015	3	TS08-08	Yes	0
061515-QD438-BM10-2-5	6/17/2015	1	TS08-09	Yes	15.13
061815-QD438-BM-10-4-5	6/19/2015	1	TS08-09	Yes	0
061815-QD438-KAS-10-4-5	6/19/2015	2	TS08-09	Yes	0
062215-QD438-KAS-10-6-3	6/23/2015	2	TS08-09	Yes	0
061515-QD438-MS-10-2-5	6/17/2015	3	TS08-09	Yes	7.03
061815-QD438-MS-10-4-5	6/19/2015	3	TS08-09	Yes	9.4
061515-QD438-BM10-2-5	6/17/2015	1	TS08-10	Yes	12.06
061815-QD438-BM-10-4-5	6/19/2015	1	TS08-10	Yes	0
061515-QD438-KAS-10-2-5	6/17/2015	2	TS08-10	Yes	17.73
061815-QD438-KAS-10-4-5	6/19/2015	2	TS08-10	Yes	0
061515-QD438-MS-10-2-5	6/17/2015	3	TS08-10	Yes	11.61
061815-QD438-MS-10-4-5	6/19/2015	3	TS08-10	Yes	0
061515-QD438-BM10-2-5	6/17/2015	1	TS09-01	Yes	898.97
061515-QD438-BM10-2-5	6/17/2015	1	TS09-01	Yes	894.16
061515-QD438-BM10-2-5	6/17/2015	1	TS09-01	Yes	858.79
061815-QD438-BM-10-4-1	6/19/2015	1	TS09-01	Yes	869.93
061815-QD438-BM-10-4-5	6/19/2015	1	TS09-01	Yes	994.43
062415-QD438-BM-10-R7	6/25/2015	1	TS09-01	Yes	1000.29
061515-QD438-KAS-10-2-5	6/17/2015	2	TS09-01	Yes	1060.47
061815-QD438-KAS-10-4-5	6/19/2015	2	TS09-01	Yes	951.37
061515-QD438-MS-10-2-5	6/17/2015	3	TS09-01	Yes	1438.78
061815-QD438-MS-10-4-5	6/19/2015	3	TS09-01	Yes	896.47
061515-QD438-BM10-2-5	6/17/2015	1	TS09-02	Yes	384.73
061815-QD438-BM-10-4-5	6/19/2015	1	TS09-02	Yes	398.83
061515-QD438-KAS-10-2-5	6/17/2015	2	TS09-02	Yes	430.36
061815-QD438-KAS-10-4-5	6/19/2015	2	TS09-02	Yes	304.3
061515-QD438-MS-10-2-5	6/17/2015	3	TS09-02	Yes	472.74
061815-QD438-MS-10-4-5	6/19/2015	3	TS09-02	Yes	432.25
062315-QD438-BM-10-R4	6/24/2015	1	TS09-03	Yes	235.67
062415-QD438-BM-10-R10	6/26/2015	1	TS09-03	Yes	238.4
062115-QD438-KAS-10-5-1	6/22/2015	2	TS09-03	Yes	271.9
062215-QD438-KAS-10-6-1	6/23/2015	2	TS09-03	Yes	272.8
061515-QD438-MS-10-2-5	6/17/2015	3	TS09-03	Yes	283.04
061515-QD438-MS-10-2-5	6/17/2015	3	TS09-03	Yes	321.29
061515-QD438-MS-10-2-5	6/17/2015	3	TS09-03	Yes	293.2
061815-QD438-MS-10-4-1	6/19/2015	3	TS09-03	Yes	175.91
061815-QD438-MS-10-4-5	6/19/2015	3	TS09-03	Yes	227.21
062315-QD438-MS-10-R2	6/24/2015	3	TS09-03	Yes	231.99
062315-QD438-BM-10-R4	6/24/2015	1	TS09-04	Yes	123.51
062415-QD438-BM-10-R6	6/25/2015	1	TS09-04	Yes	131
062115-QD438-KAS-10-5-1	6/22/2015	2	TS09-04	Yes	114.79
062215-QD438-KAS-10-6-1	6/23/2015	2	TS09-04	Yes	128.12
061515-QD438-MS-10-2-5	6/17/2015	3	TS09-04	Yes	126.48
061815-QD438-MS-10-4-5	6/19/2015	3	TS09-04	Yes	114.5
062315-QD438-BM-10-R4	6/24/2015	1	TS09-05	Yes	83.04
062415-QD438-BM-10-R6	6/25/2015	1	TS09-05	Yes	94.16
062115-QD438-KAS-10-5-1	6/22/2015	2	TS09-05	Yes	70.48
062115-QD438-KAS-10-5-1	6/22/2015	2	TS09-05	Yes	84.5
062215-QD438-KAS-10-6-1	6/23/2015	2	TS09-05	Yes	90.12
062215-QD438-KAS-10-6-3	6/23/2015	2	TS09-05	Yes	100.21
062215-QD438-KAS-10-6-5	6/23/2015	2	TS09-05	Yes	71.46
062315-QD438-KAS-10-R1	6/24/2015	2	TS09-05	Yes	96.47
062315-QD438-MS-10-R3	6/24/2015	3	TS09-05	Yes	67.76
062315-QD438-MS-10-R4	6/24/2015	3	TS09-05	Yes	87.42
062315-QD438-BM-10-R4	6/24/2015	1	TS09-06	Yes	50.45
062415-QD438-BM-10-R6	6/25/2015	1	TS09-06	Yes	54.66
062115-QD438-KAS-10-5-1	6/22/2015	2	TS09-06	Yes	55.32
062215-QD438-KAS-10-6-1	6/23/2015	2	TS09-06	Yes	55.28
062315-QD438-MS-10-R3	6/24/2015	3	TS09-06	Yes	39.25
062415-QD438-MS-10-R7	6/25/2015	3	TS09-06	Yes	50.14
062315-QD438-BM-10-R4	6/24/2015	1	TS09-07	Yes	36.76
062415-QD438-BM-10-R6	6/25/2015	1	TS09-07	Yes	22.42
062415-QD438-BM-10-R9	6/25/2015	1	TS09-07	Yes	59.45
062115-QD438-KAS-10-5-1	6/22/2015	2	TS09-07	Yes	42.55
062315-QD438-KAS-10-R1	6/24/2015	2	TS09-07	Yes	39.63
062315-QD438-MS-10-R3	6/24/2015	3	TS09-07	Yes	30.78
062315-QD438-MS-10-R4	6/24/2015	3	TS09-07	Yes	35.79
062315-QD438-MS-10-R4	6/24/2015	3	TS09-07	Yes	26.48
062415-QD438-MS-10-R8	6/25/2015	3	TS09-07	Yes	39.62
062315-QD438-BM-10-R4	6/24/2015	1	TS09-08	Yes	27.83
062415-QD438-BM-10-R6	6/25/2015	1	TS09-08	Yes	36.35
062115-QD438-KAS-10-5-1	6/22/2015	2	TS09-08	Yes	25.86
062215-QD438-KAS-10-6-1	6/23/2015	2	TS09-08	Yes	88.16
062215-QD438-MS-10-6-1	6/23/2015	3	TS09-08	Yes	21.9
062315-QD438-MS-10-R4	6/24/2015	3	TS09-08	Yes	28.07
062315-QD438-BM-10-R4	6/24/2015	1	TS09-09	Yes	19.07
062415-QD438-BM-10-R6	6/25/2015	1	TS09-09	Yes	24.14
062115-QD438-KAS-10-5-1	6/22/2015	2	TS09-09	Yes	13.58
062215-QD438-KAS-10-6-1	6/23/2015	2	TS09-09	Yes	19.11
062215-QD438-MS-10-6-1	6/23/2015	3	TS09-09	Yes	19.55
062315-QD438-MS-10-R4	6/24/2015	3	TS09-09	Yes	7.97
062415-QD438-BM-10-R10	6/26/2015	1	TS09-10	Yes	22.76
062415-QD438-BM-10-R9	6/25/2015	1	TS09-10	Yes	13.56
062115-QD438-KAS-10-5-1	6/22/2015	2	TS09-10	Yes	12.04
062215-QD438-KAS-10-6-1	6/23/2015	2	TS09-10	Yes	0
062215-QD438-MS-10-6-1	6/23/2015	3	TS09-10	Yes	12.04
062315-QD438-MS-10-R4	6/24/2015	3	TS09-10	Yes	0
062315-QD438-BM-10-R4	6/24/2015	1	TS10-01	Yes	2674.68
062415-QD438-BM-10-R10	6/26/2015	1	TS10-01	Yes	2057.16
062115-QD438-KAS-10-5-2	6/22/2015	2	TS10-01	Yes	1883.19
062215-QD438-KAS-10-6-1	6/23/2015	2	TS10-01	Yes	1926.86
062215-QD438-MS-10-6-1	6/23/2015	3	TS10-01	Yes	2828.55
062215-QD438-MS-10-6-2	6/23/2015	3	TS10-01	Yes	2416.41
062315-QD438-MS-10-R4	6/24/2015	3	TS10-01	Yes	2664.29
062415-QD438-MS-10-R7	6/25/2015	3	TS10-01	Yes	2227.23
062415-QD438-MS-10-R7	6/25/2015	3	TS10-01	Yes	2199.72
062415-QD438-MS-10-R7	6/25/2015	3	TS10-01	Yes	2245.47
070615-ZEBOV-117	7/10/2015	3	TS10-01	Yes	3655.84
062215-QD438-BM-10-6-2	6/23/2015	1	TS10-02	Yes	871.63
062315-QD438-BM-10-R4	6/24/2015	1	TS10-02	Yes	890.79
062115-QD438-KAS-10-5-2	6/22/2015	2	TS10-02	Yes	720.53
062215-QD438-KAS-10-6-1	6/23/2015	2	TS10-02	Yes	874.77
062215-QD438-MS-10-6-1	6/23/2015	3	TS10-02	Yes	983.74
062315-QD438-MS-10-R4	6/24/2015	3	TS10-02	Yes	1179.16
062115-QD438-BM-10-5-2	6/22/2015	1	TS10-03	Yes	457.23
062115-QD438-BM-10-5-2	6/22/2015	1	TS10-03	Yes	423.17
062115-QD438-BM-10-5-2	6/22/2015	1	TS10-03	Yes	408.28
062215-QD438-BM-10-6-2	6/23/2015	1	TS10-03	Yes	422.94
062215-QD438-BM-10-6-3	6/23/2015	1	TS10-03	Yes	561.6
062415-QD438-BM-10-R6	6/25/2015	1	TS10-03	Yes	514.42
062115-QD438-KAS-10-5-2	6/22/2015	2	TS10-03	Yes	422.33
062315-QD438-KAS-10-R1	6/24/2015	2	TS10-03	Yes	542.54
062115-QD438-MS-10-5-2	6/22/2015	3	TS10-03	Yes	484.7
062215-QD438-MS-10-6-1	6/23/2015	3	TS10-03	Yes	521.23
062115-QD438-BM-10-5-2	6/22/2015	1	TS10-04	Yes	192.17
062215-QD438-BM-10-6-2	6/23/2015	1	TS10-04	Yes	179.67
062115-QD438-KAS-10-5-2	6/22/2015	2	TS10-04	Yes	193.42
062315-QD438-KAS-10-R1	6/24/2015	2	TS10-04	Yes	221.14
062115-QD438-MS-10-5-2	6/22/2015	3	TS10-04	Yes	206.46
062215-QD438-MS-10-6-2	6/23/2015	3	TS10-04	Yes	218.1
062115-QD438-BM-10-5-2	6/22/2015	1	TS10-05	Yes	64.82
062215-QD438-BM-10-6-2	6/23/2015	1	TS10-05	Yes	116.79
062115-QD438-KAS-10-5-2	6/22/2015	2	TS10-05	Yes	110.48
062315-QD438-KAS-10-R1	6/24/2015	2	TS10-05	Yes	112.46
062115-QD438-MS-10-5-2	6/22/2015	3	TS10-05	Yes	117.51
062115-QD438-MS-10-5-2	6/22/2015	3	TS10-05	Yes	108.38
062115-QD438-MS-10-5-2	6/22/2015	3	TS10-05	Yes	83.77
062215-QD438-MS-10-6-1	6/23/2015	3	TS10-05	Yes	120.17
062215-QD438-MS-10-6-2	6/23/2015	3	TS10-05	Yes	106.22
062415-QD438-MS-10-R8	6/25/2015	3	TS10-05	Yes	99.67
062115-QD438-BM-10-5-2	6/22/2015	1	TS10-06	Yes	39.59
062415-QD438-BM-10-R8	6/25/2015	1	TS10-06	Yes	55.27
062115-QD438-KAS-10-5-2	6/22/2015	2	TS10-06	Yes	69.32
062315-QD438-KAS-10-R1	6/24/2015	2	TS10-06	Yes	71.45
062115-QD438-MS-10-5-2	6/22/2015	3	TS10-06	Yes	60.84
062215-QD438-MS-10-6-2	6/23/2015	3	TS10-06	Yes	78.32
062115-QD438-BM-10-5-2	6/22/2015	1	TS10-07	Yes	20.88
062415-QD438-BM-10-R8	6/25/2015	1	TS10-07	Yes	46.75
062115-QD438-KAS-10-5-2	6/22/2015	2	TS10-07	Yes	46.87
062315-QD438-KAS-10-R2	6/24/2015	2	TS10-07	Yes	59.71
062215-QD438-MS-10-6-2	6/23/2015	3	TS10-07	Yes	49.55
062315-QD438-MS-10-R3	6/24/2015	3	TS10-07	Yes	44.12
062415-QD438-MS-10-R7	6/25/2015	3	TS10-07	Yes	59.09
062115-QD438-BM-10-5-2	6/22/2015	1	TS10-08	Yes	42.36
062215-QD438-BM-10-6-2	6/23/2015	1	TS10-08	Yes	34.88
062115-QD438-KAS-10-5-2	6/22/2015	2	TS10-08	Yes	38.78
062315-QD438-KAS-10-R2	6/24/2015	2	TS10-08	Yes	50.87
062115-QD438-MS-10-5-2	6/22/2015	3	TS10-08	Yes	15.72
062215-QD438-MS-10-6-2	6/23/2015	3	TS10-08	Yes	61.9
062115-QD438-BM-10-5-2	6/22/2015	1	TS10-09	Yes	0
062215-QD438-BM-10-6-2	6/23/2015	1	TS10-09	Yes	23.72
062115-QD438-KAS-10-5-2	6/22/2015	2	TS10-09	Yes	23.77
062215-QD438-KAS-10-6-2	6/23/2015	2	TS10-09	Yes	0
062315-QD438-KAS-10-R2	6/24/2015	2	TS10-09	Yes	30.46
062115-QD438-MS-10-5-2	6/22/2015	3	TS10-09	Yes	13.44
062215-QD438-MS-10-6-2	6/23/2015	3	TS10-09	Yes	20.26
062115-QD438-BM-10-5-2	6/22/2015	1	TS10-10	Yes	0
062215-QD438-BM-10-6-2	6/23/2015	1	TS10-10	Yes	13.09
062115-QD438-KAS-10-5-2	6/22/2015	2	TS10-10	Yes	13.24
062315-QD438-KAS-10-R2	6/24/2015	2	TS10-10	Yes	23.34
062115-QD438-MS-10-5-2	6/22/2015	3	TS10-10	Yes	5.35
062215-QD438-MS-10-6-2	6/23/2015	3	TS10-10	Yes	16.03
