# Supplementary material for: Development, qualification, and validation of the Filovirus Animal Nonclinical Group anti-Ebola virus glycoprotein immunoglobulin G enzyme-linked immunosorbent assay for human serum samples
Source: PLoS One. 2019 Apr 18;14(4):e0215457. doi: 10.1371/journal.pone.0215457 (PMC6472792; doi:10.1371/journal.pone.0215457)
Supplement: S10 Table — (XLSX) [file pone.0215457.s020.xlsx]

## Sheet: VTS results
S10 Table. ELISA concentration of each validation test sample.
Plate Name	Performance Date	Operator	Sample Name	Dilution	Sample Successful	Anti-GP IgG (ELISA Units/mL)	Endpoint Titer
022916-ZEBOV-105	2016-03-01 13:09:02	1	VP291-VTS#1	200	Yes	2823.39	3200
022916-ZEBOV-090	2016-03-01 16:45:50	2	VP291-VTS#1	200	Yes	3287.49	3200
030216-ZEBOV-138	2016-03-03 13:09:02	4	VP291-VTS#1	200	Yes	4221.17	3200
030216-ZEBOV-147	2016-03-03 13:09:02	1	VP291-VTS#1	200	Yes	3026.03	1600
030216-ZEBOV-143	2016-03-03 13:09:02	3	VP291-VTS#1	200	Yes	3200.05	6400
032016-ZEBOV-413	2016-03-21 13:09:02	3	VP291-VTS#1	200	Yes	2804.21	1600
032016-ZEBOV-418	2016-03-22 13:09:02	4	VP291-VTS#1	200	Yes	3287.87	3200
032816-ZEBOV-511	2016-03-29 13:09:02	2	VP291-VTS#1	200	Yes	3047.19	3200
022916-ZEBOV-091	2016-03-01 16:45:50	2	VP291-VTS#10	50	Yes	0	0
022916-ZEBOV-106	2016-03-01 16:45:50	1	VP291-VTS#10	50	Yes	23.456	0
030216-ZEBOV-138	2016-03-03 13:09:02	4	VP291-VTS#10	50	Yes	30.0221	0
030216-ZEBOV-148	2016-03-03 13:09:02	1	VP291-VTS#10	50	Yes	21.596	0
030216-ZEBOV-143	2016-03-03 13:09:02	3	VP291-VTS#10	50	Yes	22.217	0
032016-ZEBOV-413	2016-03-21 13:09:02	3	VP291-VTS#10	50	Yes	28.9572	0
030216-ZEBOV-137	2016-03-03 13:09:02	4	VP291-VTS#100	50	Yes	13.639	0
030216-ZEBOV-147	2016-03-03 13:09:02	1	VP291-VTS#100	50	Yes	14.138	0
030216-ZEBOV-142	2016-03-03 13:09:02	3	VP291-VTS#100	50	Yes	14.295	0
030716-ZEBOV-208	2016-03-08 13:09:02	2	VP291-VTS#100	50	Yes	Null	0
030716-ZEBOV-209	2016-03-08 13:09:02	2	VP291-VTS#100	50	Yes	0	0
030716-ZEBOV-210	2016-03-08 13:09:02	2	VP291-VTS#100	50	Yes	0	0
030716-ZEBOV-205	2016-03-08 13:09:02	4	VP291-VTS#100	50	Yes	8.659	0
030716-ZEBOV-205	2016-03-08 13:09:02	4	VP291-VTS#100	50	Yes	19.009	0
030716-ZEBOV-205	2016-03-08 13:09:02	4	VP291-VTS#100	50	Yes	72.208	0
030716-ZEBOV-198	2016-03-08 13:09:02	1	VP291-VTS#100	50	Yes	16.063	0
030716-ZEBOV-199	2016-03-08 13:09:02	1	VP291-VTS#100	50	Yes	Null	0
030716-ZEBOV-200	2016-03-08 13:09:02	1	VP291-VTS#100	50	Yes	18.065	0
030716-ZEBOV-215	2016-03-08 13:09:02	3	VP291-VTS#100	50	Yes	10.996	0
030716-ZEBOV-215	2016-03-08 13:09:02	3	VP291-VTS#100	50	Yes	13.069	0
030716-ZEBOV-215	2016-03-08 13:09:02	3	VP291-VTS#100	50	Yes	Null	0
030816-ZEBOV-216	2016-03-09 13:09:02	4	VP291-VTS#101	50	Yes	1803.46	800
030816-ZEBOV-231	2016-03-09 13:09:02	1	VP291-VTS#101	50	Yes	1373.4	800
030916-ZEBOV-259	2016-03-10 13:09:02	2	VP291-VTS#101	50	Yes	1265.19	800
030916-ZEBOV-254	2016-03-10 13:09:02	4	VP291-VTS#101	50	Yes	1012.96	800
030916-ZEBOV-269	2016-03-10 13:09:02	1	VP291-VTS#101	50	Yes	900.973	800
030916-ZEBOV-264	2016-03-10 13:09:02	3	VP291-VTS#101	50	Yes	966.416	800
032116-ZEBOV-435	2016-03-23 13:09:02	3	VP291-VTS#101	50	Yes	936.111	400
040416-ZEBOV-591	2016-04-06 13:09:02	2	VP291-VTS#101	50	Yes	1118.13	800
030816-ZEBOV-216	2016-03-09 13:09:02	4	VP291-VTS#102	50	Yes	1468.23	1600
030816-ZEBOV-231	2016-03-09 13:09:02	1	VP291-VTS#102	50	Yes	1351.76	800
030916-ZEBOV-259	2016-03-10 13:09:02	2	VP291-VTS#102	50	Yes	1261.87	800
030916-ZEBOV-254	2016-03-10 13:09:02	4	VP291-VTS#102	50	Yes	1064.8	800
030916-ZEBOV-269	2016-03-10 13:09:02	1	VP291-VTS#102	50	Yes	851.253	800
030916-ZEBOV-264	2016-03-10 13:09:02	3	VP291-VTS#102	50	Yes	931.754	800
032116-ZEBOV-436	2016-03-23 13:09:02	3	VP291-VTS#102	50	Yes	912.813	800
040416-ZEBOV-591	2016-04-06 13:09:02	2	VP291-VTS#102	50	Yes	1060.47	800
030816-ZEBOV-216	2016-03-09 13:09:02	4	VP291-VTS#103	50	Yes	1668.55	1600
030816-ZEBOV-231	2016-03-09 13:09:02	1	VP291-VTS#103	50	Yes	1380.14	800
030916-ZEBOV-259	2016-03-10 13:09:02	2	VP291-VTS#103	50	Yes	1339.58	800
030916-ZEBOV-254	2016-03-10 13:09:02	4	VP291-VTS#103	50	Yes	1036.26	800
030916-ZEBOV-269	2016-03-10 13:09:02	1	VP291-VTS#103	50	Yes	1001.33	800
030916-ZEBOV-264	2016-03-10 13:09:02	3	VP291-VTS#103	50	Yes	929.746	800
032116-ZEBOV-436	2016-03-23 13:09:02	3	VP291-VTS#103	50	Yes	1080.41	800
040416-ZEBOV-591	2016-04-06 13:09:02	2	VP291-VTS#103	50	Yes	1126.43	800
030816-ZEBOV-216	2016-03-09 13:09:02	4	VP291-VTS#104	50	Yes	1649.19	1600
030816-ZEBOV-231	2016-03-09 13:09:02	1	VP291-VTS#104	50	Yes	1336.69	800
030916-ZEBOV-259	2016-03-10 13:09:02	2	VP291-VTS#104	50	Yes	1224.22	800
030916-ZEBOV-254	2016-03-10 13:09:02	4	VP291-VTS#104	50	Yes	992.175	800
030916-ZEBOV-269	2016-03-10 13:09:02	1	VP291-VTS#104	50	Yes	925.797	800
030916-ZEBOV-264	2016-03-10 13:09:02	3	VP291-VTS#104	50	Yes	938.036	800
032116-ZEBOV-436	2016-03-23 13:09:02	3	VP291-VTS#104	50	Yes	987.985	800
040416-ZEBOV-591	2016-04-06 13:09:02	2	VP291-VTS#104	50	Yes	1100.14	800
030816-ZEBOV-216	2016-03-09 13:09:02	4	VP291-VTS#105	50	Yes	1759.01	1600
030816-ZEBOV-231	2016-03-09 13:09:02	1	VP291-VTS#105	50	Yes	1316.13	800
030916-ZEBOV-259	2016-03-10 13:09:02	2	VP291-VTS#105	50	Yes	1279.66	800
030916-ZEBOV-254	2016-03-10 13:09:02	4	VP291-VTS#105	50	Yes	957.584	800
030916-ZEBOV-269	2016-03-10 13:09:02	1	VP291-VTS#105	50	Yes	934.429	800
030916-ZEBOV-264	2016-03-10 13:09:02	3	VP291-VTS#105	50	Yes	1017.42	800
032316-ZEBOV-467	2016-03-24 13:09:02	3	VP291-VTS#105	50	Yes	925.795	800
040416-ZEBOV-591	2016-04-06 13:09:02	2	VP291-VTS#105	50	Yes	1185.36	800
030816-ZEBOV-216	2016-03-09 13:09:02	4	VP291-VTS#106	50	Yes	1104.8	800
030816-ZEBOV-231	2016-03-09 13:09:02	1	VP291-VTS#106	50	Yes	1130.34	800
030916-ZEBOV-259	2016-03-10 13:09:02	2	VP291-VTS#106	50	Yes	909.326	400
030916-ZEBOV-254	2016-03-10 13:09:02	4	VP291-VTS#106	50	Yes	719.721	800
030916-ZEBOV-269	2016-03-10 13:09:02	1	VP291-VTS#106	50	Yes	704.707	800
032316-ZEBOV-467	2016-03-24 13:09:02	3	VP291-VTS#106	50	Yes	691.46	800
032316-ZEBOV-468	2016-03-24 13:09:02	3	VP291-VTS#106	50	Yes	705.075	800
040416-ZEBOV-591	2016-04-06 13:09:02	2	VP291-VTS#106	50	Yes	907.857	800
030816-ZEBOV-217	2016-03-09 13:09:02	4	VP291-VTS#107	50	Yes	108.216	100
030816-ZEBOV-232	2016-03-09 13:09:02	1	VP291-VTS#107	50	Yes	104.406	50
030816-ZEBOV-222	2016-03-09 13:09:02	3	VP291-VTS#107	50	Yes	76.5333	50
031016-ZEBOV-275	2016-03-11 13:09:02	4	VP291-VTS#107	50	Yes	96.0468	100
031016-ZEBOV-280	2016-03-11 13:09:02	3	VP291-VTS#107	50	Yes	80.6307	50
032316-ZEBOV-477	2016-03-24 13:09:02	1	VP291-VTS#107	50	Yes	68.1043	50
032816-ZEBOV-517	2016-03-30 13:09:02	2	VP291-VTS#107	50	Yes	69.259	50
030816-ZEBOV-217	2016-03-09 13:09:02	4	VP291-VTS#108	50	Yes	121.676	100
030816-ZEBOV-232	2016-03-09 13:09:02	1	VP291-VTS#108	50	Yes	105.802	50
030816-ZEBOV-222	2016-03-09 13:09:02	3	VP291-VTS#108	50	Yes	84.6384	100
031016-ZEBOV-275	2016-03-11 13:09:02	4	VP291-VTS#108	50	Yes	91.2888	100
031016-ZEBOV-290	2016-03-11 13:09:02	1	VP291-VTS#108	50	Yes	89.342	50
031016-ZEBOV-280	2016-03-11 13:09:02	3	VP291-VTS#108	50	Yes	96.1847	100
032816-ZEBOV-517	2016-03-30 13:09:02	2	VP291-VTS#108	50	Yes	57.1331	50
032916-ZEBOV-518	2016-03-30 13:09:02	2	VP291-VTS#108	50	Yes	71.4313	50
030816-ZEBOV-232	2016-03-09 13:09:02	1	VP291-VTS#109	50	Yes	89.8787	50
030816-ZEBOV-222	2016-03-09 13:09:02	3	VP291-VTS#109	50	Yes	66.2044	50
031016-ZEBOV-275	2016-03-11 13:09:02	4	VP291-VTS#109	50	Yes	77.3347	50
031016-ZEBOV-290	2016-03-11 13:09:02	1	VP291-VTS#109	50	Yes	83.3578	50
031016-ZEBOV-280	2016-03-11 13:09:02	3	VP291-VTS#109	50	Yes	75.2739	50
032016-ZEBOV-421	2016-03-22 13:09:02	4	VP291-VTS#109	50	Yes	74.161	50
032816-ZEBOV-517	2016-03-30 13:09:02	2	VP291-VTS#109	50	Yes	49.7569	50
032916-ZEBOV-518	2016-03-30 13:09:02	2	VP291-VTS#109	50	Yes	63.4138	50
022916-ZEBOV-091	2016-03-01 16:45:50	2	VP291-VTS#11	100	Yes	2654.4	1600
022916-ZEBOV-096	2016-03-01 16:45:50	4	VP291-VTS#11	100	Yes	3406.41	3200
022916-ZEBOV-106	2016-03-01 16:45:50	1	VP291-VTS#11	100	Yes	2362.02	3200
022916-ZEBOV-101	2016-03-01 16:45:50	3	VP291-VTS#11	100	Yes	2246.94	1600
030216-ZEBOV-138	2016-03-03 13:09:02	4	VP291-VTS#11	100	Yes	955.848	800
030216-ZEBOV-148	2016-03-03 13:09:02	1	VP291-VTS#11	100	Yes	2601.55	1600
030216-ZEBOV-143	2016-03-03 13:09:02	3	VP291-VTS#11	100	Yes	2720.97	1600
032116-ZEBOV-432	2016-03-22 13:09:02	2	VP291-VTS#11	100	Yes	3148.58	800
030816-ZEBOV-217	2016-03-09 13:09:02	4	VP291-VTS#110	50	Yes	99.5687	50
030816-ZEBOV-232	2016-03-09 13:09:02	1	VP291-VTS#110	50	Yes	87.6025	50
030816-ZEBOV-222	2016-03-09 13:09:02	3	VP291-VTS#110	50	Yes	67.8167	50
031016-ZEBOV-280	2016-03-11 13:09:02	3	VP291-VTS#110	50	Yes	79.587	50
032016-ZEBOV-422	2016-03-22 13:09:02	4	VP291-VTS#110	50	Yes	84.6609	50
032316-ZEBOV-477	2016-03-24 13:09:02	1	VP291-VTS#110	50	Yes	67.9909	50
032816-ZEBOV-517	2016-03-30 13:09:02	2	VP291-VTS#110	50	Yes	39.8526	0
032916-ZEBOV-518	2016-03-30 13:09:02	2	VP291-VTS#110	50	Yes	64.5437	50
030816-ZEBOV-217	2016-03-09 13:09:02	4	VP291-VTS#111	50	Yes	108.75	100
030816-ZEBOV-232	2016-03-09 13:09:02	1	VP291-VTS#111	50	Yes	78.3353	50
030816-ZEBOV-222	2016-03-09 13:09:02	3	VP291-VTS#111	50	Yes	68.7096	50
031016-ZEBOV-275	2016-03-11 13:09:02	4	VP291-VTS#111	50	Yes	76.3364	100
031016-ZEBOV-280	2016-03-11 13:09:02	3	VP291-VTS#111	50	Yes	73.2958	50
032316-ZEBOV-477	2016-03-24 13:09:02	1	VP291-VTS#111	50	Yes	64.5648	50
032816-ZEBOV-514	2016-03-30 13:09:02	2	VP291-VTS#111	50	Yes	57.2916	50
032816-ZEBOV-517	2016-03-30 13:09:02	2	VP291-VTS#111	50	Yes	53.4135	50
030816-ZEBOV-217	2016-03-09 13:09:02	4	VP291-VTS#112	50	Yes	68.0183	50
030816-ZEBOV-232	2016-03-09 13:09:02	1	VP291-VTS#112	50	Yes	82.2172	50
030816-ZEBOV-222	2016-03-09 13:09:02	3	VP291-VTS#112	50	Yes	72.7551	50
031016-ZEBOV-275	2016-03-11 13:09:02	4	VP291-VTS#112	50	Yes	79.7303	100
031016-ZEBOV-290	2016-03-11 13:09:02	1	VP291-VTS#112	50	Yes	80.8396	50
031016-ZEBOV-280	2016-03-11 13:09:02	3	VP291-VTS#112	50	Yes	71.4935	50
032816-ZEBOV-517	2016-03-30 13:09:02	2	VP291-VTS#112	50	Yes	60.4765	50
030816-ZEBOV-218	2016-03-09 13:09:02	4	VP291-VTS#113	100	Yes	1918.33	1600
030816-ZEBOV-233	2016-03-09 13:09:02	1	VP291-VTS#113	100	Yes	1811.12	800
030816-ZEBOV-223	2016-03-09 13:09:02	3	VP291-VTS#113	100	Yes	1490.52	1600
031316-ZEBOV-296	2016-03-14 13:09:02	2	VP291-VTS#113	100	Yes	1588.85	1600
031316-ZEBOV-301	2016-03-14 13:09:02	4	VP291-VTS#113	100	Yes	1533.57	1600
031316-ZEBOV-306	2016-03-14 13:09:02	1	VP291-VTS#113	100	Yes	1635.06	800
031316-ZEBOV-291	2016-03-14 13:09:02	3	VP291-VTS#113	100	Yes	1407.83	800
032716-ZEBOV-499	2016-03-28 13:09:02	2	VP291-VTS#113	100	Yes	1620.42	1600
030816-ZEBOV-218	2016-03-09 13:09:02	4	VP291-VTS#114	100	Yes	2245.17	1600
030816-ZEBOV-233	2016-03-09 13:09:02	1	VP291-VTS#114	100	Yes	1415.69	800
030816-ZEBOV-223	2016-03-09 13:09:02	3	VP291-VTS#114	100	Yes	1307.5	800
031316-ZEBOV-296	2016-03-14 13:09:02	2	VP291-VTS#114	100	Yes	1510.27	1600
031316-ZEBOV-301	2016-03-14 13:09:02	4	VP291-VTS#114	100	Yes	1523.88	1600
031316-ZEBOV-306	2016-03-14 13:09:02	1	VP291-VTS#114	100	Yes	1382.9	800
031316-ZEBOV-291	2016-03-14 13:09:02	3	VP291-VTS#114	100	Yes	1313.31	800
032716-ZEBOV-499	2016-03-28 13:09:02	2	VP291-VTS#114	100	Yes	1219.26	800
030816-ZEBOV-218	2016-03-09 13:09:02	4	VP291-VTS#115	100	Yes	1693.4	1600
030816-ZEBOV-233	2016-03-09 13:09:02	1	VP291-VTS#115	100	Yes	1607.57	800
030816-ZEBOV-223	2016-03-09 13:09:02	3	VP291-VTS#115	100	Yes	1303.22	800
031316-ZEBOV-296	2016-03-14 13:09:02	2	VP291-VTS#115	100	Yes	1621.1	1600
031316-ZEBOV-301	2016-03-14 13:09:02	4	VP291-VTS#115	100	Yes	1643.79	1600
031316-ZEBOV-306	2016-03-14 13:09:02	1	VP291-VTS#115	100	Yes	1713.26	800
031316-ZEBOV-291	2016-03-14 13:09:02	3	VP291-VTS#115	100	Yes	1343.21	800
032716-ZEBOV-499	2016-03-28 13:09:02	2	VP291-VTS#115	100	Yes	1384.97	1600
030816-ZEBOV-218	2016-03-09 13:09:02	4	VP291-VTS#116	100	Yes	1500.48	1600
030816-ZEBOV-233	2016-03-09 13:09:02	1	VP291-VTS#116	100	Yes	1651.02	800
030816-ZEBOV-223	2016-03-09 13:09:02	3	VP291-VTS#116	100	Yes	1433.42	1600
031316-ZEBOV-296	2016-03-14 13:09:02	2	VP291-VTS#116	100	Yes	1581.35	1600
031316-ZEBOV-301	2016-03-14 13:09:02	4	VP291-VTS#116	100	Yes	1605.45	1600
031316-ZEBOV-306	2016-03-14 13:09:02	1	VP291-VTS#116	100	Yes	1367.14	800
031316-ZEBOV-291	2016-03-14 13:09:02	3	VP291-VTS#116	100	Yes	1385.25	1600
032716-ZEBOV-499	2016-03-28 13:09:02	2	VP291-VTS#116	100	Yes	1435.45	1600
030816-ZEBOV-218	2016-03-09 13:09:02	4	VP291-VTS#117	100	Yes	1873.74	1600
030816-ZEBOV-233	2016-03-09 13:09:02	1	VP291-VTS#117	100	Yes	1584.81	800
030816-ZEBOV-223	2016-03-09 13:09:02	3	VP291-VTS#117	100	Yes	1362.02	800
031316-ZEBOV-296	2016-03-14 13:09:02	2	VP291-VTS#117	100	Yes	1609.05	1600
031316-ZEBOV-301	2016-03-14 13:09:02	4	VP291-VTS#117	100	Yes	1530.9	1600
031316-ZEBOV-306	2016-03-14 13:09:02	1	VP291-VTS#117	100	Yes	1796.53	800
031316-ZEBOV-291	2016-03-14 13:09:02	3	VP291-VTS#117	100	Yes	1270.6	800
032716-ZEBOV-499	2016-03-28 13:09:02	2	VP291-VTS#117	100	Yes	1408.16	1600
030816-ZEBOV-218	2016-03-09 13:09:02	4	VP291-VTS#118	100	Yes	1899.13	1600
030816-ZEBOV-233	2016-03-09 13:09:02	1	VP291-VTS#118	100	Yes	1748.8	800
030816-ZEBOV-223	2016-03-09 13:09:02	3	VP291-VTS#118	100	Yes	1346.31	800
031316-ZEBOV-296	2016-03-14 13:09:02	2	VP291-VTS#118	100	Yes	1623.48	1600
031316-ZEBOV-301	2016-03-14 13:09:02	4	VP291-VTS#118	100	Yes	1584.44	1600
031316-ZEBOV-306	2016-03-14 13:09:02	1	VP291-VTS#118	100	Yes	2041.95	800
031316-ZEBOV-291	2016-03-14 13:09:02	3	VP291-VTS#118	100	Yes	1269.52	800
032716-ZEBOV-499	2016-03-28 13:09:02	2	VP291-VTS#118	100	Yes	1634.06	1600
030816-ZEBOV-229	2016-03-09 13:09:02	2	VP291-VTS#119	50	Yes	154.324	100
030816-ZEBOV-219	2016-03-09 13:09:02	4	VP291-VTS#119	50	Yes	174.534	100
030816-ZEBOV-234	2016-03-09 13:09:02	1	VP291-VTS#119	50	Yes	151.727	100
030816-ZEBOV-224	2016-03-09 13:09:02	3	VP291-VTS#119	50	Yes	126.564	100
031316-ZEBOV-297	2016-03-14 13:09:02	2	VP291-VTS#119	50	Yes	151.404	100
031316-ZEBOV-302	2016-03-14 13:09:02	4	VP291-VTS#119	50	Yes	166.082	100
031316-ZEBOV-307	2016-03-14 13:09:02	1	VP291-VTS#119	50	Yes	156.738	50
031316-ZEBOV-292	2016-03-14 13:09:02	3	VP291-VTS#119	50	Yes	140.909	100
022916-ZEBOV-091	2016-03-01 16:45:50	2	VP291-VTS#12	100	Yes	1326.67	800
022916-ZEBOV-096	2016-03-01 16:45:50	4	VP291-VTS#12	100	Yes	1703.93	1600
022916-ZEBOV-106	2016-03-01 16:45:50	1	VP291-VTS#12	100	Yes	1230.27	1600
022916-ZEBOV-101	2016-03-01 16:45:50	3	VP291-VTS#12	100	Yes	956.169	800
030216-ZEBOV-139	2016-03-03 13:09:02	4	VP291-VTS#12	100	Yes	1511.78	1600
030216-ZEBOV-148	2016-03-03 13:09:02	1	VP291-VTS#12	100	Yes	1150.69	800
030216-ZEBOV-144	2016-03-03 13:09:02	3	VP291-VTS#12	100	Yes	1153.02	800
032116-ZEBOV-432	2016-03-22 13:09:02	2	VP291-VTS#12	100	Yes	1638.73	400
030816-ZEBOV-229	2016-03-09 13:09:02	2	VP291-VTS#120	50	Yes	115.378	50
030816-ZEBOV-219	2016-03-09 13:09:02	4	VP291-VTS#120	50	Yes	126.882	100
030816-ZEBOV-234	2016-03-09 13:09:02	1	VP291-VTS#120	50	Yes	130.79	100
030816-ZEBOV-224	2016-03-09 13:09:02	3	VP291-VTS#120	50	Yes	117.203	100
031316-ZEBOV-297	2016-03-14 13:09:02	2	VP291-VTS#120	50	Yes	127.851	100
031316-ZEBOV-302	2016-03-14 13:09:02	4	VP291-VTS#120	50	Yes	157.869	100
031316-ZEBOV-307	2016-03-14 13:09:02	1	VP291-VTS#120	50	Yes	153.919	50
031316-ZEBOV-292	2016-03-14 13:09:02	3	VP291-VTS#120	50	Yes	110.837	100
030816-ZEBOV-229	2016-03-09 13:09:02	2	VP291-VTS#121	50	Yes	119.772	100
030816-ZEBOV-219	2016-03-09 13:09:02	4	VP291-VTS#121	50	Yes	155.291	100
030816-ZEBOV-234	2016-03-09 13:09:02	1	VP291-VTS#121	50	Yes	106.047	50
030816-ZEBOV-224	2016-03-09 13:09:02	3	VP291-VTS#121	50	Yes	97.4081	100
031316-ZEBOV-297	2016-03-14 13:09:02	2	VP291-VTS#121	50	Yes	121.905	100
031316-ZEBOV-302	2016-03-14 13:09:02	4	VP291-VTS#121	50	Yes	155.684	100
031316-ZEBOV-307	2016-03-14 13:09:02	1	VP291-VTS#121	50	Yes	141.92	100
031316-ZEBOV-292	2016-03-14 13:09:02	3	VP291-VTS#121	50	Yes	116.859	100
030816-ZEBOV-229	2016-03-09 13:09:02	2	VP291-VTS#122	50	Yes	146.131	100
030816-ZEBOV-234	2016-03-09 13:09:02	1	VP291-VTS#122	50	Yes	144.632	100
030816-ZEBOV-224	2016-03-09 13:09:02	3	VP291-VTS#122	50	Yes	110.255	100
031316-ZEBOV-297	2016-03-14 13:09:02	2	VP291-VTS#122	50	Yes	146.008	100
031316-ZEBOV-302	2016-03-14 13:09:02	4	VP291-VTS#122	50	Yes	164.249	100
031316-ZEBOV-307	2016-03-14 13:09:02	1	VP291-VTS#122	50	Yes	141.342	50
031316-ZEBOV-292	2016-03-14 13:09:02	3	VP291-VTS#122	50	Yes	131.615	100
032016-ZEBOV-421	2016-03-22 13:09:02	4	VP291-VTS#122	50	Yes	149.842	100
030816-ZEBOV-229	2016-03-09 13:09:02	2	VP291-VTS#123	50	Yes	128.427	100
030816-ZEBOV-219	2016-03-09 13:09:02	4	VP291-VTS#123	50	Yes	165.785	100
030816-ZEBOV-234	2016-03-09 13:09:02	1	VP291-VTS#123	50	Yes	115.305	100
030816-ZEBOV-224	2016-03-09 13:09:02	3	VP291-VTS#123	50	Yes	101.666	100
031316-ZEBOV-297	2016-03-14 13:09:02	2	VP291-VTS#123	50	Yes	136.376	100
031316-ZEBOV-302	2016-03-14 13:09:02	4	VP291-VTS#123	50	Yes	144.788	100
031316-ZEBOV-307	2016-03-14 13:09:02	1	VP291-VTS#123	50	Yes	152.605	100
031316-ZEBOV-292	2016-03-14 13:09:02	3	VP291-VTS#123	50	Yes	119.663	100
030816-ZEBOV-229	2016-03-09 13:09:02	2	VP291-VTS#124	50	Yes	126.138	100
030816-ZEBOV-219	2016-03-09 13:09:02	4	VP291-VTS#124	50	Yes	167.654	100
030816-ZEBOV-234	2016-03-09 13:09:02	1	VP291-VTS#124	50	Yes	119.573	100
030816-ZEBOV-224	2016-03-09 13:09:02	3	VP291-VTS#124	50	Yes	102.098	100
031316-ZEBOV-297	2016-03-14 13:09:02	2	VP291-VTS#124	50	Yes	133.926	100
031316-ZEBOV-302	2016-03-14 13:09:02	4	VP291-VTS#124	50	Yes	144.216	100
031316-ZEBOV-307	2016-03-14 13:09:02	1	VP291-VTS#124	50	Yes	157.416	100
031316-ZEBOV-292	2016-03-14 13:09:02	3	VP291-VTS#124	50	Yes	109.326	100
030816-ZEBOV-220	2016-03-09 13:09:02	4	VP291-VTS#125	200	Yes	3746.76	1600
030816-ZEBOV-235	2016-03-09 13:09:02	1	VP291-VTS#125	200	Yes	3081.91	1600
030816-ZEBOV-225	2016-03-09 13:09:02	3	VP291-VTS#125	200	Yes	2732.41	3200
031316-ZEBOV-298	2016-03-14 13:09:02	2	VP291-VTS#125	200	Yes	3553.03	3200
031316-ZEBOV-303	2016-03-14 13:09:02	4	VP291-VTS#125	200	Yes	2896.01	1600
031316-ZEBOV-308	2016-03-14 13:09:02	1	VP291-VTS#125	200	Yes	3124.74	1600
031316-ZEBOV-293	2016-03-14 13:09:02	3	VP291-VTS#125	200	Yes	2846.39	3200
032716-ZEBOV-500	2016-03-28 13:09:02	2	VP291-VTS#125	200	Yes	2992.24	3200
030816-ZEBOV-220	2016-03-09 13:09:02	4	VP291-VTS#126	200	Yes	3974.83	1600
030816-ZEBOV-235	2016-03-09 13:09:02	1	VP291-VTS#126	200	Yes	3524.56	1600
030816-ZEBOV-225	2016-03-09 13:09:02	3	VP291-VTS#126	200	Yes	2808.12	3200
031316-ZEBOV-298	2016-03-14 13:09:02	2	VP291-VTS#126	200	Yes	3692.27	3200
031316-ZEBOV-303	2016-03-14 13:09:02	4	VP291-VTS#126	200	Yes	2997.5	3200
031316-ZEBOV-308	2016-03-14 13:09:02	1	VP291-VTS#126	200	Yes	2854.29	1600
031316-ZEBOV-293	2016-03-14 13:09:02	3	VP291-VTS#126	200	Yes	2563.57	1600
032716-ZEBOV-500	2016-03-28 13:09:02	2	VP291-VTS#126	200	Yes	2548.15	3200
030816-ZEBOV-220	2016-03-09 13:09:02	4	VP291-VTS#127	200	Yes	3960.94	3200
030816-ZEBOV-235	2016-03-09 13:09:02	1	VP291-VTS#127	200	Yes	3614.99	3200
030816-ZEBOV-225	2016-03-09 13:09:02	3	VP291-VTS#127	200	Yes	3084.93	3200
031316-ZEBOV-298	2016-03-14 13:09:02	2	VP291-VTS#127	200	Yes	3633.9	3200
031316-ZEBOV-303	2016-03-14 13:09:02	4	VP291-VTS#127	200	Yes	3183.65	3200
031316-ZEBOV-308	2016-03-14 13:09:02	1	VP291-VTS#127	200	Yes	3056.27	1600
031316-ZEBOV-293	2016-03-14 13:09:02	3	VP291-VTS#127	200	Yes	2800.64	3200
032716-ZEBOV-500	2016-03-28 13:09:02	2	VP291-VTS#127	200	Yes	1750.6	3200
030816-ZEBOV-220	2016-03-09 13:09:02	4	VP291-VTS#128	200	Yes	3912.98	3200
030816-ZEBOV-235	2016-03-09 13:09:02	1	VP291-VTS#128	200	Yes	3930.52	3200
030816-ZEBOV-225	2016-03-09 13:09:02	3	VP291-VTS#128	200	Yes	2613.27	3200
031316-ZEBOV-298	2016-03-14 13:09:02	2	VP291-VTS#128	200	Yes	3691.42	3200
031316-ZEBOV-303	2016-03-14 13:09:02	4	VP291-VTS#128	200	Yes	3152.22	3200
031316-ZEBOV-308	2016-03-14 13:09:02	1	VP291-VTS#128	200	Yes	2984.38	1600
031316-ZEBOV-293	2016-03-14 13:09:02	3	VP291-VTS#128	200	Yes	2813.32	3200
032816-ZEBOV-515	2016-03-30 13:09:02	2	VP291-VTS#128	200	Yes	2473.55	1600
030816-ZEBOV-220	2016-03-09 13:09:02	4	VP291-VTS#129	200	Yes	3574.95	3200
030816-ZEBOV-235	2016-03-09 13:09:02	1	VP291-VTS#129	200	Yes	3435.03	1600
030816-ZEBOV-225	2016-03-09 13:09:02	3	VP291-VTS#129	200	Yes	2561.3	3200
031316-ZEBOV-298	2016-03-14 13:09:02	2	VP291-VTS#129	200	Yes	3434.12	3200
031316-ZEBOV-303	2016-03-14 13:09:02	4	VP291-VTS#129	200	Yes	2827.29	3200
031316-ZEBOV-308	2016-03-14 13:09:02	1	VP291-VTS#129	200	Yes	3060.97	1600
031316-ZEBOV-293	2016-03-14 13:09:02	3	VP291-VTS#129	200	Yes	2542.13	1600
032716-ZEBOV-500	2016-03-28 13:09:02	2	VP291-VTS#129	200	Yes	2863.99	3200
022916-ZEBOV-091	2016-03-01 16:45:50	2	VP291-VTS#13	200	Yes	1824.34	800
022916-ZEBOV-096	2016-03-01 16:45:50	4	VP291-VTS#13	200	Yes	1491.38	1600
022916-ZEBOV-106	2016-03-01 16:45:50	1	VP291-VTS#13	200	Yes	1328.84	1600
030216-ZEBOV-139	2016-03-03 13:09:02	4	VP291-VTS#13	200	Yes	1651.91	1600
030216-ZEBOV-149	2016-03-03 13:09:02	1	VP291-VTS#13	200	Yes	1343.03	800
030216-ZEBOV-144	2016-03-03 13:09:02	3	VP291-VTS#13	200	Yes	1276.39	800
032016-ZEBOV-414	2016-03-21 13:09:02	3	VP291-VTS#13	200	Yes	1197.02	800
032116-ZEBOV-432	2016-03-22 13:09:02	2	VP291-VTS#13	200	Yes	1661.19	400
030816-ZEBOV-220	2016-03-09 13:09:02	4	VP291-VTS#130	200	Yes	3828.08	3200
030816-ZEBOV-235	2016-03-09 13:09:02	1	VP291-VTS#130	200	Yes	3872	3200
030816-ZEBOV-225	2016-03-09 13:09:02	3	VP291-VTS#130	200	Yes	2803	3200
031316-ZEBOV-298	2016-03-14 13:09:02	2	VP291-VTS#130	200	Yes	3550.51	3200
031316-ZEBOV-303	2016-03-14 13:09:02	4	VP291-VTS#130	200	Yes	3128.59	3200
031316-ZEBOV-308	2016-03-14 13:09:02	1	VP291-VTS#130	200	Yes	3293.22	3200
031316-ZEBOV-293	2016-03-14 13:09:02	3	VP291-VTS#130	200	Yes	2852.72	3200
032716-ZEBOV-500	2016-03-28 13:09:02	2	VP291-VTS#130	200	Yes	3168.24	3200
030916-ZEBOV-256	2016-03-10 13:09:02	2	VP291-VTS#131	50	Yes	325.039	200
030916-ZEBOV-251	2016-03-10 13:09:02	4	VP291-VTS#131	50	Yes	311.989	800
030916-ZEBOV-266	2016-03-10 13:09:02	1	VP291-VTS#131	50	Yes	377.017	200
030916-ZEBOV-261	2016-03-10 13:09:02	3	VP291-VTS#131	50	Yes	344.487	200
031316-ZEBOV-299	2016-03-14 13:09:02	2	VP291-VTS#131	50	Yes	349.296	200
031316-ZEBOV-304	2016-03-14 13:09:02	4	VP291-VTS#131	50	Yes	300.723	200
031316-ZEBOV-309	2016-03-14 13:09:02	1	VP291-VTS#131	50	Yes	263.851	200
031316-ZEBOV-294	2016-03-14 13:09:02	3	VP291-VTS#131	50	Yes	326.792	200
030916-ZEBOV-256	2016-03-10 13:09:02	2	VP291-VTS#132	50	Yes	223.054	100
030916-ZEBOV-251	2016-03-10 13:09:02	4	VP291-VTS#132	50	Yes	330.992	200
030916-ZEBOV-266	2016-03-10 13:09:02	1	VP291-VTS#132	50	Yes	350.35	200
030916-ZEBOV-261	2016-03-10 13:09:02	3	VP291-VTS#132	50	Yes	289.3	200
031316-ZEBOV-299	2016-03-14 13:09:02	2	VP291-VTS#132	50	Yes	298.662	200
031316-ZEBOV-304	2016-03-14 13:09:02	4	VP291-VTS#132	50	Yes	300.871	200
031316-ZEBOV-309	2016-03-14 13:09:02	1	VP291-VTS#132	50	Yes	249.577	200
031316-ZEBOV-294	2016-03-14 13:09:02	3	VP291-VTS#132	50	Yes	322.054	200
030916-ZEBOV-256	2016-03-10 13:09:02	2	VP291-VTS#133	50	Yes	271.632	200
030916-ZEBOV-251	2016-03-10 13:09:02	4	VP291-VTS#133	50	Yes	384.68	800
030916-ZEBOV-266	2016-03-10 13:09:02	1	VP291-VTS#133	50	Yes	387.823	200
030916-ZEBOV-261	2016-03-10 13:09:02	3	VP291-VTS#133	50	Yes	315.927	200
031316-ZEBOV-299	2016-03-14 13:09:02	2	VP291-VTS#133	50	Yes	354.047	200
031316-ZEBOV-304	2016-03-14 13:09:02	4	VP291-VTS#133	50	Yes	321.11	200
031316-ZEBOV-309	2016-03-14 13:09:02	1	VP291-VTS#133	50	Yes	280.989	200
031316-ZEBOV-294	2016-03-14 13:09:02	3	VP291-VTS#133	50	Yes	362.266	200
030916-ZEBOV-256	2016-03-10 13:09:02	2	VP291-VTS#134	50	Yes	354.975	200
030916-ZEBOV-266	2016-03-10 13:09:02	1	VP291-VTS#134	50	Yes	409.034	400
030916-ZEBOV-261	2016-03-10 13:09:02	3	VP291-VTS#134	50	Yes	327.955	200
031316-ZEBOV-299	2016-03-14 13:09:02	2	VP291-VTS#134	50	Yes	338.02	200
031316-ZEBOV-304	2016-03-14 13:09:02	4	VP291-VTS#134	50	Yes	316.295	200
031316-ZEBOV-309	2016-03-14 13:09:02	1	VP291-VTS#134	50	Yes	263.628	200
031316-ZEBOV-294	2016-03-14 13:09:02	3	VP291-VTS#134	50	Yes	356.306	200
032016-ZEBOV-421	2016-03-22 13:09:02	4	VP291-VTS#134	50	Yes	343.443	400
030916-ZEBOV-256	2016-03-10 13:09:02	2	VP291-VTS#135	50	Yes	272.308	50
030916-ZEBOV-251	2016-03-10 13:09:02	4	VP291-VTS#135	50	Yes	0	0
030916-ZEBOV-266	2016-03-10 13:09:02	1	VP291-VTS#135	50	Yes	303.519	200
030916-ZEBOV-261	2016-03-10 13:09:02	3	VP291-VTS#135	50	Yes	240.883	200
031316-ZEBOV-299	2016-03-14 13:09:02	2	VP291-VTS#135	50	Yes	327.639	200
031316-ZEBOV-304	2016-03-14 13:09:02	4	VP291-VTS#135	50	Yes	299.061	200
031316-ZEBOV-309	2016-03-14 13:09:02	1	VP291-VTS#135	50	Yes	247.066	200
031316-ZEBOV-294	2016-03-14 13:09:02	3	VP291-VTS#135	50	Yes	286.627	200
030916-ZEBOV-256	2016-03-10 13:09:02	2	VP291-VTS#136	50	Yes	329.892	200
030916-ZEBOV-251	2016-03-10 13:09:02	4	VP291-VTS#136	50	Yes	0	0
030916-ZEBOV-266	2016-03-10 13:09:02	1	VP291-VTS#136	50	Yes	318.977	200
030916-ZEBOV-261	2016-03-10 13:09:02	3	VP291-VTS#136	50	Yes	240.4	200
031316-ZEBOV-299	2016-03-14 13:09:02	2	VP291-VTS#136	50	Yes	302.527	200
031316-ZEBOV-304	2016-03-14 13:09:02	4	VP291-VTS#136	50	Yes	299.418	200
031316-ZEBOV-309	2016-03-14 13:09:02	1	VP291-VTS#136	50	Yes	268.176	200
031316-ZEBOV-294	2016-03-14 13:09:02	3	VP291-VTS#136	50	Yes	294.683	200
030916-ZEBOV-252	2016-03-10 13:09:02	4	VP291-VTS#137	50	Yes	79.5229	50
030916-ZEBOV-267	2016-03-10 13:09:02	1	VP291-VTS#137	50	Yes	130.025	100
030916-ZEBOV-262	2016-03-10 13:09:02	3	VP291-VTS#137	50	Yes	153.056	50
031016-ZEBOV-275	2016-03-11 13:09:02	4	VP291-VTS#137	50	Yes	80.645	100
031016-ZEBOV-290	2016-03-11 13:09:02	1	VP291-VTS#137	50	Yes	104.625	50
032316-ZEBOV-468	2016-03-24 13:09:02	3	VP291-VTS#137	50	Yes	98.0215	100
032716-ZEBOV-501	2016-03-28 13:09:02	2	VP291-VTS#137	50	Yes	90.4055	100
032816-ZEBOV-517	2016-03-30 13:09:02	2	VP291-VTS#137	50	Yes	84.8374	100
030916-ZEBOV-252	2016-03-10 13:09:02	4	VP291-VTS#138	50	Yes	93.713	100
030916-ZEBOV-267	2016-03-10 13:09:02	1	VP291-VTS#138	50	Yes	127.047	100
030916-ZEBOV-262	2016-03-10 13:09:02	3	VP291-VTS#138	50	Yes	125.66	50
031016-ZEBOV-290	2016-03-11 13:09:02	1	VP291-VTS#138	50	Yes	123.883	100
031016-ZEBOV-280	2016-03-11 13:09:02	3	VP291-VTS#138	50	Yes	101.93	50
032016-ZEBOV-422	2016-03-22 13:09:02	4	VP291-VTS#138	50	Yes	147.04	200
032716-ZEBOV-501	2016-03-28 13:09:02	2	VP291-VTS#138	50	Yes	82.0812	50
032816-ZEBOV-510	2016-03-29 13:09:02	2	VP291-VTS#138	50	Yes	78.2823	50
030916-ZEBOV-252	2016-03-10 13:09:02	4	VP291-VTS#139	50	Yes	98.4016	100
030916-ZEBOV-267	2016-03-10 13:09:02	1	VP291-VTS#139	50	Yes	110.947	100
030916-ZEBOV-262	2016-03-10 13:09:02	3	VP291-VTS#139	50	Yes	149.025	50
031016-ZEBOV-275	2016-03-11 13:09:02	4	VP291-VTS#139	50	Yes	108.689	100
031016-ZEBOV-290	2016-03-11 13:09:02	1	VP291-VTS#139	50	Yes	110.24	50
031016-ZEBOV-280	2016-03-11 13:09:02	3	VP291-VTS#139	50	Yes	114.314	100
032716-ZEBOV-501	2016-03-28 13:09:02	2	VP291-VTS#139	50	Yes	90.256	100
032816-ZEBOV-510	2016-03-29 13:09:02	2	VP291-VTS#139	50	Yes	98.6195	100
022916-ZEBOV-091	2016-03-01 16:45:50	2	VP291-VTS#14	50	Yes	1694.22	800
022916-ZEBOV-096	2016-03-01 16:45:50	4	VP291-VTS#14	50	Yes	1687.37	1600
022916-ZEBOV-106	2016-03-01 16:45:50	1	VP291-VTS#14	50	Yes	1194.26	1600
030216-ZEBOV-139	2016-03-03 13:09:02	4	VP291-VTS#14	50	Yes	1540.26	1600
030216-ZEBOV-149	2016-03-03 13:09:02	1	VP291-VTS#14	50	Yes	1306.07	800
030216-ZEBOV-144	2016-03-03 13:09:02	3	VP291-VTS#14	50	Yes	1343.29	800
032016-ZEBOV-414	2016-03-21 13:09:02	3	VP291-VTS#14	50	Yes	1532.61	800
032116-ZEBOV-432	2016-03-22 13:09:02	2	VP291-VTS#14	50	Yes	1666.21	400
030916-ZEBOV-256	2016-03-10 13:09:02	2	VP291-VTS#140	100	Yes	2652.19	1600
030916-ZEBOV-251	2016-03-10 13:09:02	4	VP291-VTS#140	100	Yes	2679.56	1600
030916-ZEBOV-266	2016-03-10 13:09:02	1	VP291-VTS#140	100	Yes	2107.34	1600
030916-ZEBOV-261	2016-03-10 13:09:02	3	VP291-VTS#140	100	Yes	2051.81	1600
031316-ZEBOV-296	2016-03-14 13:09:02	2	VP291-VTS#140	100	Yes	2452.87	3200
031316-ZEBOV-301	2016-03-14 13:09:02	4	VP291-VTS#140	100	Yes	2209.36	1600
031316-ZEBOV-306	2016-03-14 13:09:02	1	VP291-VTS#140	100	Yes	2497.44	1600
031316-ZEBOV-291	2016-03-14 13:09:02	3	VP291-VTS#140	100	Yes	1785.65	1600
030916-ZEBOV-256	2016-03-10 13:09:02	2	VP291-VTS#141	100	Yes	2374.29	1600
030916-ZEBOV-251	2016-03-10 13:09:02	4	VP291-VTS#141	100	Yes	3239.82	1600
030916-ZEBOV-266	2016-03-10 13:09:02	1	VP291-VTS#141	100	Yes	2016.27	1600
030916-ZEBOV-261	2016-03-10 13:09:02	3	VP291-VTS#141	100	Yes	2005.01	1600
031316-ZEBOV-296	2016-03-14 13:09:02	2	VP291-VTS#141	100	Yes	2247.45	1600
031316-ZEBOV-301	2016-03-14 13:09:02	4	VP291-VTS#141	100	Yes	2352.03	1600
031316-ZEBOV-306	2016-03-14 13:09:02	1	VP291-VTS#141	100	Yes	2630.31	1600
031316-ZEBOV-291	2016-03-14 13:09:02	3	VP291-VTS#141	100	Yes	1977.11	1600
030916-ZEBOV-251	2016-03-10 13:09:02	4	VP291-VTS#142	100	Yes	2192.93	1600
030916-ZEBOV-261	2016-03-10 13:09:02	3	VP291-VTS#142	100	Yes	1714.64	1600
031316-ZEBOV-296	2016-03-14 13:09:02	2	VP291-VTS#142	100	Yes	1544.38	1600
031316-ZEBOV-306	2016-03-14 13:09:02	1	VP291-VTS#142	100	Yes	1930.2	1600
031316-ZEBOV-291	2016-03-14 13:09:02	3	VP291-VTS#142	100	Yes	1677.72	1600
032016-ZEBOV-422	2016-03-22 13:09:02	4	VP291-VTS#142	100	Yes	1004.99	1600
032316-ZEBOV-477	2016-03-24 13:09:02	1	VP291-VTS#142	100	Yes	2177.61	1600
032716-ZEBOV-501	2016-03-28 13:09:02	2	VP291-VTS#142	100	Yes	1698.97	1600
030916-ZEBOV-251	2016-03-10 13:09:02	4	VP291-VTS#143	100	Yes	2540.17	1600
030916-ZEBOV-266	2016-03-10 13:09:02	1	VP291-VTS#143	100	Yes	1830.03	1600
030916-ZEBOV-261	2016-03-10 13:09:02	3	VP291-VTS#143	100	Yes	1794.18	1600
031316-ZEBOV-296	2016-03-14 13:09:02	2	VP291-VTS#143	100	Yes	2109.97	1600
031316-ZEBOV-301	2016-03-14 13:09:02	4	VP291-VTS#143	100	Yes	2037.23	1600
031316-ZEBOV-306	2016-03-14 13:09:02	1	VP291-VTS#143	100	Yes	2311.25	1600
031316-ZEBOV-291	2016-03-14 13:09:02	3	VP291-VTS#143	100	Yes	1802.8	1600
032716-ZEBOV-501	2016-03-28 13:09:02	2	VP291-VTS#143	100	Yes	1480.37	1600
030816-ZEBOV-216	2016-03-09 13:09:02	4	VP291-VTS#144	100	Yes	2711.1	1600
030816-ZEBOV-217	2016-03-09 13:09:02	4	VP291-VTS#144	100	Yes	2227.72	1600
030816-ZEBOV-231	2016-03-09 13:09:02	1	VP291-VTS#144	100	Yes	3585.51	3200
030816-ZEBOV-232	2016-03-09 13:09:02	1	VP291-VTS#144	100	Yes	2585	1600
030816-ZEBOV-222	2016-03-09 13:09:02	3	VP291-VTS#144	100	Yes	2002.42	1600
032716-ZEBOV-499	2016-03-28 13:09:02	2	VP291-VTS#144	100	Yes	1896.38	1600
032716-ZEBOV-505	2016-03-28 13:09:02	3	VP291-VTS#144	100	Yes	1768.31	1600
032916-ZEBOV-518	2016-03-30 13:09:02	2	VP291-VTS#144	100	Yes	1977.03	1600
030816-ZEBOV-216	2016-03-09 13:09:02	4	VP291-VTS#145	100	Yes	3098.54	3200
030816-ZEBOV-217	2016-03-09 13:09:02	4	VP291-VTS#145	100	Yes	2720.46	3200
030816-ZEBOV-231	2016-03-09 13:09:02	1	VP291-VTS#145	100	Yes	3108.47	1600
030816-ZEBOV-232	2016-03-09 13:09:02	1	VP291-VTS#145	100	Yes	2595.16	1600
030816-ZEBOV-222	2016-03-09 13:09:02	3	VP291-VTS#145	100	Yes	2151.01	1600
032716-ZEBOV-499	2016-03-28 13:09:02	2	VP291-VTS#145	100	Yes	1892.47	1600
032716-ZEBOV-505	2016-03-28 13:09:02	3	VP291-VTS#145	100	Yes	1411.58	1600
032916-ZEBOV-518	2016-03-30 13:09:02	2	VP291-VTS#145	100	Yes	1950.99	1600
030916-ZEBOV-252	2016-03-10 13:09:02	4	VP291-VTS#146	50	Yes	439.02	400
030916-ZEBOV-267	2016-03-10 13:09:02	1	VP291-VTS#146	50	Yes	147.985	100
030916-ZEBOV-262	2016-03-10 13:09:02	3	VP291-VTS#146	50	Yes	118.478	50
031316-ZEBOV-297	2016-03-14 13:09:02	2	VP291-VTS#146	50	Yes	142.89	100
031316-ZEBOV-302	2016-03-14 13:09:02	4	VP291-VTS#146	50	Yes	145.224	100
031316-ZEBOV-307	2016-03-14 13:09:02	1	VP291-VTS#146	50	Yes	126.014	50
031316-ZEBOV-292	2016-03-14 13:09:02	3	VP291-VTS#146	50	Yes	123.028	100
032716-ZEBOV-501	2016-03-28 13:09:02	2	VP291-VTS#146	50	Yes	111.779	100
030916-ZEBOV-252	2016-03-10 13:09:02	4	VP291-VTS#147	50	Yes	396.601	400
030916-ZEBOV-267	2016-03-10 13:09:02	1	VP291-VTS#147	50	Yes	135.911	100
030916-ZEBOV-262	2016-03-10 13:09:02	3	VP291-VTS#147	50	Yes	153.056	50
031316-ZEBOV-297	2016-03-14 13:09:02	2	VP291-VTS#147	50	Yes	116.037	100
031316-ZEBOV-302	2016-03-14 13:09:02	4	VP291-VTS#147	50	Yes	146.978	100
031316-ZEBOV-307	2016-03-14 13:09:02	1	VP291-VTS#147	50	Yes	132.702	50
031316-ZEBOV-292	2016-03-14 13:09:02	3	VP291-VTS#147	50	Yes	130.476	100
032716-ZEBOV-501	2016-03-28 13:09:02	2	VP291-VTS#147	50	Yes	105.99	100
030916-ZEBOV-252	2016-03-10 13:09:02	4	VP291-VTS#148	50	Yes	424.55	400
030916-ZEBOV-267	2016-03-10 13:09:02	1	VP291-VTS#148	50	Yes	134.009	100
030916-ZEBOV-262	2016-03-10 13:09:02	3	VP291-VTS#148	50	Yes	122.54	50
031316-ZEBOV-297	2016-03-14 13:09:02	2	VP291-VTS#148	50	Yes	120.502	100
031316-ZEBOV-302	2016-03-14 13:09:02	4	VP291-VTS#148	50	Yes	121.992	100
031316-ZEBOV-307	2016-03-14 13:09:02	1	VP291-VTS#148	50	Yes	129.939	50
031316-ZEBOV-292	2016-03-14 13:09:02	3	VP291-VTS#148	50	Yes	89.9321	50
032716-ZEBOV-501	2016-03-28 13:09:02	2	VP291-VTS#148	50	Yes	121.482	100
030916-ZEBOV-252	2016-03-10 13:09:02	4	VP291-VTS#149	100	Yes	2536.57	1600
030916-ZEBOV-267	2016-03-10 13:09:02	1	VP291-VTS#149	100	Yes	2144.43	3200
030916-ZEBOV-262	2016-03-10 13:09:02	3	VP291-VTS#149	100	Yes	2274.18	1600
031316-ZEBOV-298	2016-03-14 13:09:02	2	VP291-VTS#149	100	Yes	3062.47	3200
031316-ZEBOV-303	2016-03-14 13:09:02	4	VP291-VTS#149	100	Yes	2525.26	1600
031316-ZEBOV-308	2016-03-14 13:09:02	1	VP291-VTS#149	100	Yes	2443.48	1600
031316-ZEBOV-293	2016-03-14 13:09:02	3	VP291-VTS#149	100	Yes	2098.62	1600
032716-ZEBOV-501	2016-03-28 13:09:02	2	VP291-VTS#149	100	Yes	2561.75	3200
022916-ZEBOV-091	2016-03-01 16:45:50	2	VP291-VTS#15	50	Yes	802.149	400
022916-ZEBOV-096	2016-03-01 16:45:50	4	VP291-VTS#15	50	Yes	723.906	800
022916-ZEBOV-106	2016-03-01 16:45:50	1	VP291-VTS#15	50	Yes	654.661	800
022916-ZEBOV-101	2016-03-01 16:45:50	3	VP291-VTS#15	50	Yes	682.108	400
030216-ZEBOV-139	2016-03-03 13:09:02	4	VP291-VTS#15	50	Yes	880.936	800
030216-ZEBOV-149	2016-03-03 13:09:02	1	VP291-VTS#15	50	Yes	666.238	400
030216-ZEBOV-144	2016-03-03 13:09:02	3	VP291-VTS#15	50	Yes	659.243	400
032116-ZEBOV-432	2016-03-22 13:09:02	2	VP291-VTS#15	50	Yes	732.38	200
030916-ZEBOV-252	2016-03-10 13:09:02	4	VP291-VTS#150	100	Yes	2659.06	3200
030916-ZEBOV-267	2016-03-10 13:09:02	1	VP291-VTS#150	100	Yes	2223.09	1600
031316-ZEBOV-298	2016-03-14 13:09:02	2	VP291-VTS#150	100	Yes	2772.49	3200
031316-ZEBOV-303	2016-03-14 13:09:02	4	VP291-VTS#150	100	Yes	2474.58	1600
031316-ZEBOV-308	2016-03-14 13:09:02	1	VP291-VTS#150	100	Yes	2209.54	1600
031316-ZEBOV-293	2016-03-14 13:09:02	3	VP291-VTS#150	100	Yes	2015.03	1600
032316-ZEBOV-467	2016-03-24 13:09:02	3	VP291-VTS#150	100	Yes	2243.52	3200
032716-ZEBOV-501	2016-03-28 13:09:02	2	VP291-VTS#150	100	Yes	2026.47	1600
031316-ZEBOV-298	2016-03-14 13:09:02	2	VP291-VTS#151	100	Yes	1769.22	1600
031316-ZEBOV-308	2016-03-14 13:09:02	1	VP291-VTS#151	100	Yes	1589.5	1600
032016-ZEBOV-421	2016-03-22 13:09:02	4	VP291-VTS#151	100	Yes	2064.82	3200
032016-ZEBOV-422	2016-03-22 13:09:02	4	VP291-VTS#151	100	Yes	3229.26	3200
032316-ZEBOV-477	2016-03-24 13:09:02	1	VP291-VTS#151	100	Yes	2893.05	3200
032316-ZEBOV-467	2016-03-24 13:09:02	3	VP291-VTS#151	100	Yes	3019.81	3200
032316-ZEBOV-468	2016-03-24 13:09:02	3	VP291-VTS#151	100	Yes	2495.7	3200
032816-ZEBOV-517	2016-03-30 13:09:02	2	VP291-VTS#151	100	Yes	2169.67	1600
030916-ZEBOV-252	2016-03-10 13:09:02	4	VP291-VTS#152	100	Yes	2079.41	1600
030916-ZEBOV-267	2016-03-10 13:09:02	1	VP291-VTS#152	100	Yes	1947.37	1600
031316-ZEBOV-298	2016-03-14 13:09:02	2	VP291-VTS#152	100	Yes	2650.01	1600
031316-ZEBOV-303	2016-03-14 13:09:02	4	VP291-VTS#152	100	Yes	2109.33	1600
031316-ZEBOV-308	2016-03-14 13:09:02	1	VP291-VTS#152	100	Yes	2153.1	1600
031316-ZEBOV-293	2016-03-14 13:09:02	3	VP291-VTS#152	100	Yes	1813.75	1600
032316-ZEBOV-467	2016-03-24 13:09:02	3	VP291-VTS#152	100	Yes	2360.88	1600
032816-ZEBOV-517	2016-03-30 13:09:02	2	VP291-VTS#152	100	Yes	2049.41	1600
030816-ZEBOV-217	2016-03-09 13:09:02	4	VP291-VTS#153	100	Yes	3076.42	3200
030816-ZEBOV-218	2016-03-09 13:09:02	4	VP291-VTS#153	100	Yes	2913.39	3200
030816-ZEBOV-232	2016-03-09 13:09:02	1	VP291-VTS#153	100	Yes	2419.49	1600
030816-ZEBOV-233	2016-03-09 13:09:02	1	VP291-VTS#153	100	Yes	2521.82	1600
030816-ZEBOV-222	2016-03-09 13:09:02	3	VP291-VTS#153	100	Yes	2396.13	1600
030816-ZEBOV-223	2016-03-09 13:09:02	3	VP291-VTS#153	100	Yes	2275.62	3200
032716-ZEBOV-499	2016-03-28 13:09:02	2	VP291-VTS#153	100	Yes	3071.69	3200
032716-ZEBOV-500	2016-03-28 13:09:02	2	VP291-VTS#153	100	Yes	3064.27	3200
030816-ZEBOV-217	2016-03-09 13:09:02	4	VP291-VTS#154	100	Yes	2726.49	3200
030816-ZEBOV-218	2016-03-09 13:09:02	4	VP291-VTS#154	100	Yes	2339.43	3200
030816-ZEBOV-232	2016-03-09 13:09:02	1	VP291-VTS#154	100	Yes	2325.06	1600
030816-ZEBOV-233	2016-03-09 13:09:02	1	VP291-VTS#154	100	Yes	2008.95	1600
030816-ZEBOV-222	2016-03-09 13:09:02	3	VP291-VTS#154	100	Yes	2174.72	1600
030816-ZEBOV-223	2016-03-09 13:09:02	3	VP291-VTS#154	100	Yes	2056.06	1600
032716-ZEBOV-499	2016-03-28 13:09:02	2	VP291-VTS#154	100	Yes	2964.39	3200
032716-ZEBOV-500	2016-03-28 13:09:02	2	VP291-VTS#154	100	Yes	2958.91	3200
030916-ZEBOV-258	2016-03-10 13:09:02	2	VP291-VTS#155	50	Yes	0	0
030916-ZEBOV-253	2016-03-10 13:09:02	4	VP291-VTS#155	50	Yes	98.5334	100
030916-ZEBOV-268	2016-03-10 13:09:02	1	VP291-VTS#155	50	Yes	101.762	100
030916-ZEBOV-263	2016-03-10 13:09:02	3	VP291-VTS#155	50	Yes	110.309	50
031316-ZEBOV-300	2016-03-14 13:09:02	2	VP291-VTS#155	50	Yes	106.636	50
031316-ZEBOV-305	2016-03-14 13:09:02	4	VP291-VTS#155	50	Yes	93.9544	100
031316-ZEBOV-310	2016-03-14 13:09:02	1	VP291-VTS#155	50	Yes	91.0692	50
031316-ZEBOV-295	2016-03-14 13:09:02	3	VP291-VTS#155	50	Yes	110.994	100
030916-ZEBOV-258	2016-03-10 13:09:02	2	VP291-VTS#156	50	Yes	116.211	0
030916-ZEBOV-253	2016-03-10 13:09:02	4	VP291-VTS#156	50	Yes	90.7845	100
030916-ZEBOV-268	2016-03-10 13:09:02	1	VP291-VTS#156	50	Yes	109.125	100
030916-ZEBOV-263	2016-03-10 13:09:02	3	VP291-VTS#156	50	Yes	102.239	50
031316-ZEBOV-300	2016-03-14 13:09:02	2	VP291-VTS#156	50	Yes	107.693	100
031316-ZEBOV-310	2016-03-14 13:09:02	1	VP291-VTS#156	50	Yes	94.915	50
031316-ZEBOV-295	2016-03-14 13:09:02	3	VP291-VTS#156	50	Yes	105.835	100
032316-ZEBOV-479	2016-03-25 13:09:02	4	VP291-VTS#156	50	Yes	96.8789	50
030916-ZEBOV-258	2016-03-10 13:09:02	2	VP291-VTS#157	50	Yes	111.619	50
030916-ZEBOV-253	2016-03-10 13:09:02	4	VP291-VTS#157	50	Yes	98.9521	100
030916-ZEBOV-268	2016-03-10 13:09:02	1	VP291-VTS#157	50	Yes	107.616	0
030916-ZEBOV-263	2016-03-10 13:09:02	3	VP291-VTS#157	50	Yes	107.99	50
031316-ZEBOV-300	2016-03-14 13:09:02	2	VP291-VTS#157	50	Yes	132.089	100
031316-ZEBOV-310	2016-03-14 13:09:02	1	VP291-VTS#157	50	Yes	91.5171	50
031316-ZEBOV-295	2016-03-14 13:09:02	3	VP291-VTS#157	50	Yes	93.2878	50
032316-ZEBOV-479	2016-03-25 13:09:02	4	VP291-VTS#157	50	Yes	85.0891	50
030916-ZEBOV-258	2016-03-10 13:09:02	2	VP291-VTS#158	100	Yes	2544.31	1600
030916-ZEBOV-253	2016-03-10 13:09:02	4	VP291-VTS#158	100	Yes	1977.74	1600
030916-ZEBOV-268	2016-03-10 13:09:02	1	VP291-VTS#158	100	Yes	1952.76	1600
030916-ZEBOV-263	2016-03-10 13:09:02	3	VP291-VTS#158	100	Yes	1946.25	1600
031316-ZEBOV-299	2016-03-14 13:09:02	2	VP291-VTS#158	100	Yes	2061.76	1600
031316-ZEBOV-304	2016-03-14 13:09:02	4	VP291-VTS#158	100	Yes	1697.59	1600
031316-ZEBOV-309	2016-03-14 13:09:02	1	VP291-VTS#158	100	Yes	1762.73	1600
031316-ZEBOV-294	2016-03-14 13:09:02	3	VP291-VTS#158	100	Yes	1947.97	1600
030916-ZEBOV-258	2016-03-10 13:09:02	2	VP291-VTS#159	100	Yes	2127.87	1600
030916-ZEBOV-253	2016-03-10 13:09:02	4	VP291-VTS#159	100	Yes	1856.61	1600
030916-ZEBOV-268	2016-03-10 13:09:02	1	VP291-VTS#159	100	Yes	1890.05	1600
030916-ZEBOV-263	2016-03-10 13:09:02	3	VP291-VTS#159	100	Yes	1855.52	800
031316-ZEBOV-299	2016-03-14 13:09:02	2	VP291-VTS#159	100	Yes	2057.63	1600
031316-ZEBOV-304	2016-03-14 13:09:02	4	VP291-VTS#159	100	Yes	1696.01	1600
031316-ZEBOV-309	2016-03-14 13:09:02	1	VP291-VTS#159	100	Yes	1758.33	1600
031316-ZEBOV-294	2016-03-14 13:09:02	3	VP291-VTS#159	100	Yes	2094.61	1600
022916-ZEBOV-091	2016-03-01 16:45:50	2	VP291-VTS#16	50	Yes	351.201	400
022916-ZEBOV-091	2016-03-01 16:45:50	2	VP291-VTS#16	50	Yes	356.941	200
022916-ZEBOV-091	2016-03-01 16:45:50	2	VP291-VTS#16	50	Yes	384.537	200
022916-ZEBOV-096	2016-03-01 16:45:50	4	VP291-VTS#16	50	Yes	419.083	400
022916-ZEBOV-097	2016-03-01 16:45:50	4	VP291-VTS#16	50	Yes	361.005	400
022916-ZEBOV-106	2016-03-01 16:45:50	1	VP291-VTS#16	50	Yes	279.362	200
022916-ZEBOV-106	2016-03-01 16:45:50	1	VP291-VTS#16	50	Yes	286.4	400
022916-ZEBOV-106	2016-03-01 16:45:50	1	VP291-VTS#16	50	Yes	297.477	400
022916-ZEBOV-101	2016-03-01 16:45:50	3	VP291-VTS#16	50	Yes	301.452	200
022916-ZEBOV-103	2016-03-01 16:45:50	3	VP291-VTS#16	50	Yes	351.36	200
030216-ZEBOV-139	2016-03-03 13:09:02	4	VP291-VTS#16	50	Yes	336.3	200
030216-ZEBOV-149	2016-03-03 13:09:02	1	VP291-VTS#16	50	Yes	266.932	200
030216-ZEBOV-144	2016-03-03 13:09:02	3	VP291-VTS#16	50	Yes	268.978	200
032016-ZEBOV-414	2016-03-21 13:09:02	3	VP291-VTS#16	50	Yes	314.395	200
032116-ZEBOV-432	2016-03-22 13:09:02	2	VP291-VTS#16	50	Yes	405.872	100
032016-ZEBOV-419	2016-03-22 13:09:02	4	VP291-VTS#16	50	Yes	404.068	400
032016-ZEBOV-421	2016-03-22 13:09:02	4	VP291-VTS#16	50	Yes	369.616	400
032016-ZEBOV-422	2016-03-22 13:09:02	4	VP291-VTS#16	50	Yes	357.129	400
032316-ZEBOV-481	2016-03-25 13:09:02	3	VP291-VTS#16	50	Yes	388.076	200
032316-ZEBOV-482	2016-03-25 13:09:02	3	VP291-VTS#16	50	Yes	338.215	200
032416-ZEBOV-483	2016-03-25 13:09:02	3	VP291-VTS#16	50	Yes	316.747	200
030916-ZEBOV-268	2016-03-10 13:09:02	1	VP291-VTS#160	100	Yes	1572.65	1600
030916-ZEBOV-263	2016-03-10 13:09:02	3	VP291-VTS#160	100	Yes	2035.94	800
031316-ZEBOV-299	2016-03-14 13:09:02	2	VP291-VTS#160	100	Yes	1527.78	1600
031316-ZEBOV-304	2016-03-14 13:09:02	4	VP291-VTS#160	100	Yes	1649.12	1600
031316-ZEBOV-309	2016-03-14 13:09:02	1	VP291-VTS#160	100	Yes	1806.81	1600
031316-ZEBOV-294	2016-03-14 13:09:02	3	VP291-VTS#160	100	Yes	1604.75	1600
032016-ZEBOV-422	2016-03-22 13:09:02	4	VP291-VTS#160	100	Yes	1561.63	1600
032816-ZEBOV-517	2016-03-30 13:09:02	2	VP291-VTS#160	100	Yes	1541.22	1600
030916-ZEBOV-258	2016-03-10 13:09:02	2	VP291-VTS#161	100	Yes	2470.18	1600
030916-ZEBOV-253	2016-03-10 13:09:02	4	VP291-VTS#161	100	Yes	1927.25	1600
030916-ZEBOV-268	2016-03-10 13:09:02	1	VP291-VTS#161	100	Yes	1922.82	1600
030916-ZEBOV-263	2016-03-10 13:09:02	3	VP291-VTS#161	100	Yes	1999.77	800
031316-ZEBOV-299	2016-03-14 13:09:02	2	VP291-VTS#161	100	Yes	1924.6	1600
031316-ZEBOV-304	2016-03-14 13:09:02	4	VP291-VTS#161	100	Yes	1666.01	1600
031316-ZEBOV-309	2016-03-14 13:09:02	1	VP291-VTS#161	100	Yes	2016.75	1600
031316-ZEBOV-294	2016-03-14 13:09:02	3	VP291-VTS#161	100	Yes	1879.04	1600
030816-ZEBOV-229	2016-03-09 13:09:02	2	VP291-VTS#162	100	Yes	1621.05	1600
030816-ZEBOV-218	2016-03-09 13:09:02	4	VP291-VTS#162	100	Yes	1817.5	1600
030816-ZEBOV-219	2016-03-09 13:09:02	4	VP291-VTS#162	100	Yes	1988.25	1600
030816-ZEBOV-233	2016-03-09 13:09:02	1	VP291-VTS#162	100	Yes	1759.28	800
030816-ZEBOV-234	2016-03-09 13:09:02	1	VP291-VTS#162	100	Yes	1855.28	1600
030816-ZEBOV-223	2016-03-09 13:09:02	3	VP291-VTS#162	100	Yes	1693.35	1600
030816-ZEBOV-224	2016-03-09 13:09:02	3	VP291-VTS#162	100	Yes	1651.52	1600
032716-ZEBOV-500	2016-03-28 13:09:02	2	VP291-VTS#162	100	Yes	1842.25	1600
030816-ZEBOV-229	2016-03-09 13:09:02	2	VP291-VTS#163	100	Yes	2021.09	1600
030816-ZEBOV-218	2016-03-09 13:09:02	4	VP291-VTS#163	100	Yes	1950.05	1600
030816-ZEBOV-219	2016-03-09 13:09:02	4	VP291-VTS#163	100	Yes	2205.97	3200
030816-ZEBOV-233	2016-03-09 13:09:02	1	VP291-VTS#163	100	Yes	1646.94	800
030816-ZEBOV-234	2016-03-09 13:09:02	1	VP291-VTS#163	100	Yes	1878.98	1600
030816-ZEBOV-223	2016-03-09 13:09:02	3	VP291-VTS#163	100	Yes	1752.6	1600
030816-ZEBOV-224	2016-03-09 13:09:02	3	VP291-VTS#163	100	Yes	1798.42	1600
032716-ZEBOV-500	2016-03-28 13:09:02	2	VP291-VTS#163	100	Yes	1723.18	1600
030916-ZEBOV-258	2016-03-10 13:09:02	2	VP291-VTS#164	50	Yes	0	0
030916-ZEBOV-253	2016-03-10 13:09:02	4	VP291-VTS#164	50	Yes	0	0
030916-ZEBOV-268	2016-03-10 13:09:02	1	VP291-VTS#164	50	Yes	0	0
030916-ZEBOV-263	2016-03-10 13:09:02	3	VP291-VTS#164	50	Yes	0	0
031316-ZEBOV-300	2016-03-14 13:09:02	2	VP291-VTS#164	50	Yes	0	0
031316-ZEBOV-305	2016-03-14 13:09:02	4	VP291-VTS#164	50	Yes	0	0
031316-ZEBOV-310	2016-03-14 13:09:02	1	VP291-VTS#164	50	Yes	0	0
031316-ZEBOV-295	2016-03-14 13:09:02	3	VP291-VTS#164	50	Yes	0	0
030916-ZEBOV-258	2016-03-10 13:09:02	2	VP291-VTS#165	50	Yes	0	0
030916-ZEBOV-253	2016-03-10 13:09:02	4	VP291-VTS#165	50	Yes	0	0
030916-ZEBOV-268	2016-03-10 13:09:02	1	VP291-VTS#165	50	Yes	0	0
030916-ZEBOV-263	2016-03-10 13:09:02	3	VP291-VTS#165	50	Yes	0	0
031316-ZEBOV-300	2016-03-14 13:09:02	2	VP291-VTS#165	50	Yes	0	0
031316-ZEBOV-305	2016-03-14 13:09:02	4	VP291-VTS#165	50	Yes	0	0
031316-ZEBOV-310	2016-03-14 13:09:02	1	VP291-VTS#165	50	Yes	0	0
031316-ZEBOV-295	2016-03-14 13:09:02	3	VP291-VTS#165	50	Yes	0	0
030916-ZEBOV-258	2016-03-10 13:09:02	2	VP291-VTS#166	50	Yes	0	0
030916-ZEBOV-253	2016-03-10 13:09:02	4	VP291-VTS#166	50	Yes	0	0
030916-ZEBOV-268	2016-03-10 13:09:02	1	VP291-VTS#166	50	Yes	0	0
030916-ZEBOV-263	2016-03-10 13:09:02	3	VP291-VTS#166	50	Yes	0	0
031316-ZEBOV-300	2016-03-14 13:09:02	2	VP291-VTS#166	50	Yes	0	0
031316-ZEBOV-305	2016-03-14 13:09:02	4	VP291-VTS#166	50	Yes	0	0
031316-ZEBOV-310	2016-03-14 13:09:02	1	VP291-VTS#166	50	Yes	0	0
031316-ZEBOV-295	2016-03-14 13:09:02	3	VP291-VTS#166	50	Yes	0	0
030916-ZEBOV-259	2016-03-10 13:09:02	2	VP291-VTS#167	50	Yes	0	0
030916-ZEBOV-254	2016-03-10 13:09:02	4	VP291-VTS#167	50	Yes	0	0
030916-ZEBOV-269	2016-03-10 13:09:02	1	VP291-VTS#167	50	Yes	0	0
030916-ZEBOV-264	2016-03-10 13:09:02	3	VP291-VTS#167	50	Yes	0	0
031316-ZEBOV-300	2016-03-14 13:09:02	2	VP291-VTS#167	50	Yes	0	0
031316-ZEBOV-305	2016-03-14 13:09:02	4	VP291-VTS#167	50	Yes	0	0
031316-ZEBOV-310	2016-03-14 13:09:02	1	VP291-VTS#167	50	Yes	0	0
031316-ZEBOV-295	2016-03-14 13:09:02	3	VP291-VTS#167	50	Yes	0	0
030916-ZEBOV-259	2016-03-10 13:09:02	2	VP291-VTS#168	50	Yes	0	0
030916-ZEBOV-254	2016-03-10 13:09:02	4	VP291-VTS#168	50	Yes	0	0
030916-ZEBOV-269	2016-03-10 13:09:02	1	VP291-VTS#168	50	Yes	0	0
030916-ZEBOV-264	2016-03-10 13:09:02	3	VP291-VTS#168	50	Yes	0	0
031316-ZEBOV-300	2016-03-14 13:09:02	2	VP291-VTS#168	50	Yes	0	0
031316-ZEBOV-305	2016-03-14 13:09:02	4	VP291-VTS#168	50	Yes	0	0
031316-ZEBOV-310	2016-03-14 13:09:02	1	VP291-VTS#168	50	Yes	0	0
031316-ZEBOV-295	2016-03-14 13:09:02	3	VP291-VTS#168	50	Yes	0	0
030916-ZEBOV-259	2016-03-10 13:09:02	2	VP291-VTS#169	50	Yes	0	0
030916-ZEBOV-254	2016-03-10 13:09:02	4	VP291-VTS#169	50	Yes	0	0
030916-ZEBOV-269	2016-03-10 13:09:02	1	VP291-VTS#169	50	Yes	0	0
030916-ZEBOV-264	2016-03-10 13:09:02	3	VP291-VTS#169	50	Yes	0	0
031316-ZEBOV-300	2016-03-14 13:09:02	2	VP291-VTS#169	50	Yes	0	0
031316-ZEBOV-305	2016-03-14 13:09:02	4	VP291-VTS#169	50	Yes	0	0
031316-ZEBOV-310	2016-03-14 13:09:02	1	VP291-VTS#169	50	Yes	0	0
031316-ZEBOV-295	2016-03-14 13:09:02	3	VP291-VTS#169	50	Yes	0	0
022916-ZEBOV-096	2016-03-01 16:45:50	4	VP291-VTS#17	50	Yes	192.605	200
022916-ZEBOV-107	2016-03-01 16:45:50	1	VP291-VTS#17	50	Yes	162.87	200
022916-ZEBOV-101	2016-03-01 16:45:50	3	VP291-VTS#17	50	Yes	171.018	100
030216-ZEBOV-139	2016-03-03 13:09:02	4	VP291-VTS#17	50	Yes	189.608	200
030216-ZEBOV-149	2016-03-03 13:09:02	1	VP291-VTS#17	50	Yes	146.066	100
030216-ZEBOV-144	2016-03-03 13:09:02	3	VP291-VTS#17	50	Yes	158.009	100
032016-ZEBOV-409	2016-03-21 13:09:02	2	VP291-VTS#17	50	Yes	Null	0
032116-ZEBOV-432	2016-03-22 13:09:02	2	VP291-VTS#17	50	Yes	182.449	50
030916-ZEBOV-259	2016-03-10 13:09:02	2	VP291-VTS#170	50	Yes	0	0
030916-ZEBOV-254	2016-03-10 13:09:02	4	VP291-VTS#170	50	Yes	0	0
030916-ZEBOV-269	2016-03-10 13:09:02	1	VP291-VTS#170	50	Yes	0	0
030916-ZEBOV-264	2016-03-10 13:09:02	3	VP291-VTS#170	50	Yes	0	0
031316-ZEBOV-300	2016-03-14 13:09:02	2	VP291-VTS#170	50	Yes	0	0
031316-ZEBOV-305	2016-03-14 13:09:02	4	VP291-VTS#170	50	Yes	0	0
031316-ZEBOV-310	2016-03-14 13:09:02	1	VP291-VTS#170	50	Yes	0	0
031316-ZEBOV-295	2016-03-14 13:09:02	3	VP291-VTS#170	50	Yes	0	0
030816-ZEBOV-229	2016-03-09 13:09:02	2	VP291-VTS#171	50	Yes	0	0
030816-ZEBOV-219	2016-03-09 13:09:02	4	VP291-VTS#171	50	Yes	0	0
030816-ZEBOV-220	2016-03-09 13:09:02	4	VP291-VTS#171	50	Yes	0	0
030816-ZEBOV-234	2016-03-09 13:09:02	1	VP291-VTS#171	50	Yes	0	0
030816-ZEBOV-235	2016-03-09 13:09:02	1	VP291-VTS#171	50	Yes	0	0
030816-ZEBOV-224	2016-03-09 13:09:02	3	VP291-VTS#171	50	Yes	0	0
030816-ZEBOV-225	2016-03-09 13:09:02	3	VP291-VTS#171	50	Yes	0	0
030816-ZEBOV-229	2016-03-09 13:09:02	2	VP291-VTS#172	50	Yes	0	0
030816-ZEBOV-219	2016-03-09 13:09:02	4	VP291-VTS#172	50	Yes	0	0
030816-ZEBOV-220	2016-03-09 13:09:02	4	VP291-VTS#172	50	Yes	0	0
030816-ZEBOV-234	2016-03-09 13:09:02	1	VP291-VTS#172	50	Yes	0	0
030816-ZEBOV-235	2016-03-09 13:09:02	1	VP291-VTS#172	50	Yes	0	0
030816-ZEBOV-224	2016-03-09 13:09:02	3	VP291-VTS#172	50	Yes	0	0
030816-ZEBOV-225	2016-03-09 13:09:02	3	VP291-VTS#172	50	Yes	0	0
030916-ZEBOV-260	2016-03-10 13:09:02	2	VP291-VTS#173	200	Yes	3644.85	1600
030916-ZEBOV-255	2016-03-10 13:09:02	4	VP291-VTS#173	200	Yes	3661.12	3200
030916-ZEBOV-270	2016-03-10 13:09:02	1	VP291-VTS#173	200	Yes	3175.14	3200
030916-ZEBOV-265	2016-03-10 13:09:02	3	VP291-VTS#173	200	Yes	3377.4	1600
031416-ZEBOV-326	2016-03-16 13:09:02	1	VP291-VTS#173	200	Yes	3414.07	1600
031416-ZEBOV-321	2016-03-16 13:09:02	3	VP291-VTS#173	200	Yes	3329.05	3200
032416-ZEBOV-487	2016-03-25 13:09:02	2	VP291-VTS#173	200	Yes	2851.67	1600
041016-ZEBOV-635	2016-04-11 13:09:02	4	VP291-VTS#173	200	Yes	3025.17	3200
030916-ZEBOV-255	2016-03-10 13:09:02	4	VP291-VTS#174	200	Yes	988.163	400
030916-ZEBOV-270	2016-03-10 13:09:02	1	VP291-VTS#174	200	Yes	655.95	400
030916-ZEBOV-265	2016-03-10 13:09:02	3	VP291-VTS#174	200	Yes	656.096	200
031416-ZEBOV-326	2016-03-16 13:09:02	1	VP291-VTS#174	200	Yes	368.566	400
031416-ZEBOV-321	2016-03-16 13:09:02	3	VP291-VTS#174	200	Yes	362.821	200
032316-ZEBOV-472	2016-03-24 13:09:02	2	VP291-VTS#174	200	Yes	332.663	NULL
032416-ZEBOV-487	2016-03-25 13:09:02	2	VP291-VTS#174	200	Yes	353.183	200
041016-ZEBOV-635	2016-04-11 13:09:02	4	VP291-VTS#174	200	Yes	994.649	1600
030916-ZEBOV-260	2016-03-10 13:09:02	2	VP291-VTS#175	200	Yes	1024.25	400
030916-ZEBOV-255	2016-03-10 13:09:02	4	VP291-VTS#175	200	Yes	1341.52	800
030916-ZEBOV-270	2016-03-10 13:09:02	1	VP291-VTS#175	200	Yes	934.154	800
030916-ZEBOV-265	2016-03-10 13:09:02	3	VP291-VTS#175	200	Yes	894.856	400
031416-ZEBOV-326	2016-03-16 13:09:02	1	VP291-VTS#175	200	Yes	478.836	400
031416-ZEBOV-321	2016-03-16 13:09:02	3	VP291-VTS#175	200	Yes	463.126	400
032416-ZEBOV-487	2016-03-25 13:09:02	2	VP291-VTS#175	200	Yes	522.565	400
041016-ZEBOV-635	2016-04-11 13:09:02	4	VP291-VTS#175	200	Yes	968.399	1600
030916-ZEBOV-260	2016-03-10 13:09:02	2	VP291-VTS#176	200	Yes	3434.01	1600
030916-ZEBOV-255	2016-03-10 13:09:02	4	VP291-VTS#176	200	Yes	4377.98	3200
030916-ZEBOV-270	2016-03-10 13:09:02	1	VP291-VTS#176	200	Yes	3210.3	3200
030916-ZEBOV-265	2016-03-10 13:09:02	3	VP291-VTS#176	200	Yes	2631.42	1600
031416-ZEBOV-326	2016-03-16 13:09:02	1	VP291-VTS#176	200	Yes	3437.69	3200
031416-ZEBOV-321	2016-03-16 13:09:02	3	VP291-VTS#176	200	Yes	3473.35	3200
032416-ZEBOV-487	2016-03-25 13:09:02	2	VP291-VTS#176	200	Yes	2978.4	1600
041016-ZEBOV-635	2016-04-11 13:09:02	4	VP291-VTS#176	200	Yes	3340.11	6400
030916-ZEBOV-260	2016-03-10 13:09:02	2	VP291-VTS#177	200	Yes	3119.48	1600
030916-ZEBOV-255	2016-03-10 13:09:02	4	VP291-VTS#177	200	Yes	3931.85	3200
030916-ZEBOV-270	2016-03-10 13:09:02	1	VP291-VTS#177	200	Yes	3288.46	3200
030916-ZEBOV-265	2016-03-10 13:09:02	3	VP291-VTS#177	200	Yes	3094.91	1600
031416-ZEBOV-326	2016-03-16 13:09:02	1	VP291-VTS#177	200	Yes	3476.23	3200
031416-ZEBOV-321	2016-03-16 13:09:02	3	VP291-VTS#177	200	Yes	3432.78	3200
032416-ZEBOV-487	2016-03-25 13:09:02	2	VP291-VTS#177	200	Yes	2665.22	1600
041016-ZEBOV-635	2016-04-11 13:09:02	4	VP291-VTS#177	200	Yes	3293.28	6400
030916-ZEBOV-270	2016-03-10 13:09:02	1	VP291-VTS#178	200	Yes	667.005	400
030916-ZEBOV-265	2016-03-10 13:09:02	3	VP291-VTS#178	200	Yes	536.934	200
031416-ZEBOV-321	2016-03-16 13:09:02	3	VP291-VTS#178	200	Yes	302.594	200
032316-ZEBOV-472	2016-03-24 13:09:02	2	VP291-VTS#178	200	Yes	340.602	NULL
032216-ZEBOV-447	2016-03-24 13:09:02	4	VP291-VTS#178	200	Yes	3756.72	3200
032316-ZEBOV-478	2016-03-24 13:09:02	1	VP291-VTS#178	200	Yes	355.706	400
032416-ZEBOV-487	2016-03-25 13:09:02	2	VP291-VTS#178	200	Yes	474.92	200
041016-ZEBOV-635	2016-04-11 13:09:02	4	VP291-VTS#178	200	Yes	1039.77	1600
030916-ZEBOV-260	2016-03-10 13:09:02	2	VP291-VTS#179	200	Yes	880.925	400
030916-ZEBOV-255	2016-03-10 13:09:02	4	VP291-VTS#179	200	Yes	553.063	400
030916-ZEBOV-270	2016-03-10 13:09:02	1	VP291-VTS#179	200	Yes	840.907	800
030916-ZEBOV-265	2016-03-10 13:09:02	3	VP291-VTS#179	200	Yes	717.345	400
031416-ZEBOV-326	2016-03-16 13:09:02	1	VP291-VTS#179	200	Yes	495.137	400
031416-ZEBOV-321	2016-03-16 13:09:02	3	VP291-VTS#179	200	Yes	475.067	400
032816-ZEBOV-514	2016-03-30 13:09:02	2	VP291-VTS#179	200	Yes	646.979	800
041016-ZEBOV-635	2016-04-11 13:09:02	4	VP291-VTS#179	200	Yes	1027.63	1600
022916-ZEBOV-107	2016-03-01 16:45:50	1	VP291-VTS#18	50	Yes	53.1516	50
022916-ZEBOV-101	2016-03-01 16:45:50	3	VP291-VTS#18	50	Yes	66.8526	50
030216-ZEBOV-139	2016-03-03 13:09:02	4	VP291-VTS#18	50	Yes	74.1604	50
030216-ZEBOV-149	2016-03-03 13:09:02	1	VP291-VTS#18	50	Yes	55.946	50
030216-ZEBOV-144	2016-03-03 13:09:02	3	VP291-VTS#18	50	Yes	52.6015	50
032016-ZEBOV-409	2016-03-21 13:09:02	2	VP291-VTS#18	50	Yes	61.738	0
032116-ZEBOV-432	2016-03-22 13:09:02	2	VP291-VTS#18	50	Yes	70.565	0
032016-ZEBOV-418	2016-03-22 13:09:02	4	VP291-VTS#18	50	Yes	75.9868	50
030916-ZEBOV-260	2016-03-10 13:09:02	2	VP291-VTS#180	200	Yes	3170.95	3200
030916-ZEBOV-255	2016-03-10 13:09:02	4	VP291-VTS#180	200	Yes	3893.15	3200
030916-ZEBOV-270	2016-03-10 13:09:02	1	VP291-VTS#180	200	Yes	2911.56	3200
030916-ZEBOV-265	2016-03-10 13:09:02	3	VP291-VTS#180	200	Yes	2969.8	3200
031416-ZEBOV-326	2016-03-16 13:09:02	1	VP291-VTS#180	200	Yes	3112.93	3200
031416-ZEBOV-321	2016-03-16 13:09:02	3	VP291-VTS#180	200	Yes	3061.59	3200
032416-ZEBOV-487	2016-03-25 13:09:02	2	VP291-VTS#180	200	Yes	2224.62	1600
041016-ZEBOV-635	2016-04-11 13:09:02	4	VP291-VTS#180	200	Yes	3394.52	6400
031016-ZEBOV-271	2016-03-11 13:09:02	4	VP291-VTS#181	100	Yes	3321.89	3200
031016-ZEBOV-286	2016-03-11 13:09:02	1	VP291-VTS#181	100	Yes	3113.32	1600
031016-ZEBOV-276	2016-03-11 13:09:02	3	VP291-VTS#181	100	Yes	2867.6	1600
031416-ZEBOV-312	2016-03-16 13:09:02	4	VP291-VTS#181	100	Yes	3486.82	3200
031416-ZEBOV-327	2016-03-16 13:09:02	1	VP291-VTS#181	100	Yes	3376.9	3200
032316-ZEBOV-472	2016-03-24 13:09:02	2	VP291-VTS#181	100	Yes	2447.68	1600
032316-ZEBOV-469	2016-03-24 13:09:02	3	VP291-VTS#181	100	Yes	2950.53	3200
032416-ZEBOV-487	2016-03-25 13:09:02	2	VP291-VTS#181	100	Yes	2686.84	1600
031016-ZEBOV-271	2016-03-11 13:09:02	4	VP291-VTS#182	100	Yes	500.423	800
031016-ZEBOV-286	2016-03-11 13:09:02	1	VP291-VTS#182	100	Yes	687.845	400
031016-ZEBOV-276	2016-03-11 13:09:02	3	VP291-VTS#182	100	Yes	598.389	400
031416-ZEBOV-312	2016-03-16 13:09:02	4	VP291-VTS#182	100	Yes	873.723	800
031416-ZEBOV-327	2016-03-16 13:09:02	1	VP291-VTS#182	100	Yes	887.014	800
032316-ZEBOV-472	2016-03-24 13:09:02	2	VP291-VTS#182	100	Yes	691.383	800
032316-ZEBOV-469	2016-03-24 13:09:02	3	VP291-VTS#182	100	Yes	730.355	800
032816-ZEBOV-514	2016-03-30 13:09:02	2	VP291-VTS#182	100	Yes	827.139	800
031016-ZEBOV-271	2016-03-11 13:09:02	4	VP291-VTS#183	100	Yes	898.153	800
031016-ZEBOV-286	2016-03-11 13:09:02	1	VP291-VTS#183	100	Yes	1016.59	800
031016-ZEBOV-276	2016-03-11 13:09:02	3	VP291-VTS#183	100	Yes	981.446	800
031416-ZEBOV-312	2016-03-16 13:09:02	4	VP291-VTS#183	100	Yes	1105.52	800
031416-ZEBOV-327	2016-03-16 13:09:02	1	VP291-VTS#183	100	Yes	1039.11	800
032316-ZEBOV-472	2016-03-24 13:09:02	2	VP291-VTS#183	100	Yes	690.074	800
032316-ZEBOV-475	2016-03-24 13:09:02	2	VP291-VTS#183	100	Yes	890.079	800
032316-ZEBOV-469	2016-03-24 13:09:02	3	VP291-VTS#183	100	Yes	966.678	800
031016-ZEBOV-271	2016-03-11 13:09:02	4	VP291-VTS#184	100	Yes	3106.51	3200
031016-ZEBOV-286	2016-03-11 13:09:02	1	VP291-VTS#184	100	Yes	2777.77	1600
031016-ZEBOV-276	2016-03-11 13:09:02	3	VP291-VTS#184	100	Yes	3064.28	1600
031416-ZEBOV-312	2016-03-16 13:09:02	4	VP291-VTS#184	100	Yes	3061.75	3200
031416-ZEBOV-327	2016-03-16 13:09:02	1	VP291-VTS#184	100	Yes	2914.33	1600
032316-ZEBOV-472	2016-03-24 13:09:02	2	VP291-VTS#184	100	Yes	2228.37	1600
032316-ZEBOV-475	2016-03-24 13:09:02	2	VP291-VTS#184	100	Yes	2581.59	1600
032316-ZEBOV-469	2016-03-24 13:09:02	3	VP291-VTS#184	100	Yes	2889.13	3200
031016-ZEBOV-271	2016-03-11 13:09:02	4	VP291-VTS#185	400	Yes	6080.21	6400
031016-ZEBOV-286	2016-03-11 13:09:02	1	VP291-VTS#185	400	Yes	8182.52	6400
031016-ZEBOV-276	2016-03-11 13:09:02	3	VP291-VTS#185	400	Yes	8242.4	6400
031416-ZEBOV-312	2016-03-16 13:09:02	4	VP291-VTS#185	400	Yes	8078.44	6400
031416-ZEBOV-327	2016-03-16 13:09:02	1	VP291-VTS#185	400	Yes	8114.39	6400
032316-ZEBOV-472	2016-03-24 13:09:02	2	VP291-VTS#185	400	Yes	7354.97	6400
032316-ZEBOV-475	2016-03-24 13:09:02	2	VP291-VTS#185	400	Yes	8697.71	6400
032316-ZEBOV-469	2016-03-24 13:09:02	3	VP291-VTS#185	400	Yes	10738.4	12800
031016-ZEBOV-271	2016-03-11 13:09:02	4	VP291-VTS#186	400	Yes	1632.67	1600
031016-ZEBOV-286	2016-03-11 13:09:02	1	VP291-VTS#186	400	Yes	2166.34	1600
031016-ZEBOV-276	2016-03-11 13:09:02	3	VP291-VTS#186	400	Yes	2145.85	1600
031416-ZEBOV-312	2016-03-16 13:09:02	4	VP291-VTS#186	400	Yes	2051.98	1600
031416-ZEBOV-327	2016-03-16 13:09:02	1	VP291-VTS#186	400	Yes	2342.53	1600
032316-ZEBOV-472	2016-03-24 13:09:02	2	VP291-VTS#186	400	Yes	1808.7	1600
032316-ZEBOV-475	2016-03-24 13:09:02	2	VP291-VTS#186	400	Yes	2846.23	1600
032316-ZEBOV-469	2016-03-24 13:09:02	3	VP291-VTS#186	400	Yes	2650.73	1600
031016-ZEBOV-271	2016-03-11 13:09:02	4	VP291-VTS#187	400	Yes	2192.73	1600
031016-ZEBOV-286	2016-03-11 13:09:02	1	VP291-VTS#187	400	Yes	2995.74	1600
031016-ZEBOV-276	2016-03-11 13:09:02	3	VP291-VTS#187	400	Yes	2837.45	3200
031416-ZEBOV-312	2016-03-16 13:09:02	4	VP291-VTS#187	400	Yes	2818.24	3200
031416-ZEBOV-327	2016-03-16 13:09:02	1	VP291-VTS#187	400	Yes	3261.93	3200
032316-ZEBOV-472	2016-03-24 13:09:02	2	VP291-VTS#187	400	Yes	2774.23	3200
032316-ZEBOV-475	2016-03-24 13:09:02	2	VP291-VTS#187	400	Yes	3456.78	3200
032316-ZEBOV-469	2016-03-24 13:09:02	3	VP291-VTS#187	400	Yes	3133.06	3200
031016-ZEBOV-271	2016-03-11 13:09:02	4	VP291-VTS#188	400	Yes	6176.47	6400
031016-ZEBOV-286	2016-03-11 13:09:02	1	VP291-VTS#188	400	Yes	8277.95	6400
031016-ZEBOV-276	2016-03-11 13:09:02	3	VP291-VTS#188	400	Yes	7400.4	6400
031416-ZEBOV-312	2016-03-16 13:09:02	4	VP291-VTS#188	400	Yes	7085.06	6400
031416-ZEBOV-327	2016-03-16 13:09:02	1	VP291-VTS#188	400	Yes	7810.25	6400
032316-ZEBOV-472	2016-03-24 13:09:02	2	VP291-VTS#188	400	Yes	7512.54	6400
032316-ZEBOV-475	2016-03-24 13:09:02	2	VP291-VTS#188	400	Yes	8225.39	6400
032316-ZEBOV-469	2016-03-24 13:09:02	3	VP291-VTS#188	400	Yes	8663.11	6400
031016-ZEBOV-287	2016-03-11 13:09:02	1	VP291-VTS#189	100	Yes	2371.34	1600
031016-ZEBOV-277	2016-03-11 13:09:02	3	VP291-VTS#189	100	Yes	2260.15	1600
031416-ZEBOV-313	2016-03-16 13:09:02	4	VP291-VTS#189	100	Yes	2346.43	1600
031416-ZEBOV-328	2016-03-16 13:09:02	1	VP291-VTS#189	100	Yes	1499.13	1600
032316-ZEBOV-473	2016-03-24 13:09:02	2	VP291-VTS#189	100	Yes	2117.82	1600
032316-ZEBOV-475	2016-03-24 13:09:02	2	VP291-VTS#189	100	Yes	2036.88	1600
032216-ZEBOV-447	2016-03-24 13:09:02	4	VP291-VTS#189	100	Yes	2971.57	1600
032316-ZEBOV-469	2016-03-24 13:09:02	3	VP291-VTS#189	100	Yes	1917.86	3200
022916-ZEBOV-097	2016-03-01 16:45:50	4	VP291-VTS#19	50	Yes	44.2604	50
022916-ZEBOV-107	2016-03-01 16:45:50	1	VP291-VTS#19	50	Yes	37.9595	0
030216-ZEBOV-139	2016-03-03 13:09:02	4	VP291-VTS#19	50	Yes	38.7323	0
030216-ZEBOV-149	2016-03-03 13:09:02	1	VP291-VTS#19	50	Yes	36.9823	0
030216-ZEBOV-144	2016-03-03 13:09:02	3	VP291-VTS#19	50	Yes	34.5904	0
032016-ZEBOV-409	2016-03-21 13:09:02	2	VP291-VTS#19	50	Yes	Null	0
032116-ZEBOV-432	2016-03-22 13:09:02	2	VP291-VTS#19	50	Yes	45.653	0
032316-ZEBOV-467	2016-03-24 13:09:02	3	VP291-VTS#19	50	Yes	37.7675	0
031016-ZEBOV-277	2016-03-11 13:09:02	3	VP291-VTS#190	100	Yes	431.399	400
032316-ZEBOV-473	2016-03-24 13:09:02	2	VP291-VTS#190	100	Yes	317.242	200
032216-ZEBOV-447	2016-03-24 13:09:02	4	VP291-VTS#190	100	Yes	319.98	200
032316-ZEBOV-463	2016-03-24 13:09:02	4	VP291-VTS#190	100	Yes	410.236	400
032316-ZEBOV-478	2016-03-24 13:09:02	1	VP291-VTS#190	100	Yes	204.565	200
032316-ZEBOV-470	2016-03-24 13:09:02	3	VP291-VTS#190	100	Yes	312.378	200
032416-ZEBOV-491	2016-03-25 13:09:02	1	VP291-VTS#190	100	Yes	494.179	200
033016-ZEBOV-529	2016-03-31 13:09:02	2	VP291-VTS#190	100	Yes	449.629	200
031016-ZEBOV-287	2016-03-11 13:09:02	1	VP291-VTS#191	100	Yes	574.784	400
031416-ZEBOV-328	2016-03-16 13:09:02	1	VP291-VTS#191	100	Yes	345.855	200
032316-ZEBOV-473	2016-03-24 13:09:02	2	VP291-VTS#191	100	Yes	456.191	400
032216-ZEBOV-447	2016-03-24 13:09:02	4	VP291-VTS#191	100	Yes	350.213	200
032316-ZEBOV-467	2016-03-24 13:09:02	3	VP291-VTS#191	100	Yes	451.204	400
032316-ZEBOV-470	2016-03-24 13:09:02	3	VP291-VTS#191	100	Yes	375.523	400
032316-ZEBOV-480	2016-03-25 13:09:02	4	VP291-VTS#191	100	Yes	667.386	400
032816-ZEBOV-516	2016-03-30 13:09:02	2	VP291-VTS#191	100	Yes	646.891	400
031016-ZEBOV-287	2016-03-11 13:09:02	1	VP291-VTS#192	100	Yes	2027.65	1600
031016-ZEBOV-277	2016-03-11 13:09:02	3	VP291-VTS#192	100	Yes	2470.67	1600
031416-ZEBOV-313	2016-03-16 13:09:02	4	VP291-VTS#192	100	Yes	2449.09	3200
031416-ZEBOV-328	2016-03-16 13:09:02	1	VP291-VTS#192	100	Yes	1804.33	1600
032316-ZEBOV-473	2016-03-24 13:09:02	2	VP291-VTS#192	100	Yes	2137.29	1600
032216-ZEBOV-447	2016-03-24 13:09:02	4	VP291-VTS#192	100	Yes	3135.87	1600
032316-ZEBOV-470	2016-03-24 13:09:02	3	VP291-VTS#192	100	Yes	2063.32	1600
032416-ZEBOV-488	2016-03-25 13:09:02	2	VP291-VTS#192	100	Yes	1638.84	1600
031016-ZEBOV-287	2016-03-11 13:09:02	1	VP291-VTS#193	100	Yes	1095.66	800
031016-ZEBOV-277	2016-03-11 13:09:02	3	VP291-VTS#193	100	Yes	1175.81	800
031416-ZEBOV-313	2016-03-16 13:09:02	4	VP291-VTS#193	100	Yes	1199.31	3200
031416-ZEBOV-328	2016-03-16 13:09:02	1	VP291-VTS#193	100	Yes	849.791	800
032316-ZEBOV-473	2016-03-24 13:09:02	2	VP291-VTS#193	100	Yes	931.767	800
032216-ZEBOV-447	2016-03-24 13:09:02	4	VP291-VTS#193	100	Yes	1366.97	800
032316-ZEBOV-470	2016-03-24 13:09:02	3	VP291-VTS#193	100	Yes	885.585	800
032416-ZEBOV-488	2016-03-25 13:09:02	2	VP291-VTS#193	100	Yes	715.519	400
031016-ZEBOV-287	2016-03-11 13:09:02	1	VP291-VTS#194	100	Yes	202.235	100
031016-ZEBOV-277	2016-03-11 13:09:02	3	VP291-VTS#194	100	Yes	206.568	200
032216-ZEBOV-447	2016-03-24 13:09:02	4	VP291-VTS#194	100	Yes	163.716	100
032416-ZEBOV-491	2016-03-25 13:09:02	1	VP291-VTS#194	100	Yes	245.077	100
032316-ZEBOV-482	2016-03-25 13:09:02	3	VP291-VTS#194	100	Yes	209.736	200
033016-ZEBOV-529	2016-03-31 13:09:02	2	VP291-VTS#194	100	Yes	245.929	100
041016-ZEBOV-635	2016-04-11 13:09:02	4	VP291-VTS#194	100	Yes	604.877	800
031016-ZEBOV-287	2016-03-11 13:09:02	1	VP291-VTS#195	100	Yes	384.052	200
031016-ZEBOV-277	2016-03-11 13:09:02	3	VP291-VTS#195	100	Yes	343.706	400
031416-ZEBOV-328	2016-03-16 13:09:02	1	VP291-VTS#195	100	Yes	230.569	200
032216-ZEBOV-447	2016-03-24 13:09:02	4	VP291-VTS#195	100	Yes	310.914	200
032716-ZEBOV-504	2016-03-28 13:09:02	3	VP291-VTS#195	100	Yes	357.082	400
032816-ZEBOV-516	2016-03-30 13:09:02	2	VP291-VTS#195	100	Yes	362.767	200
032816-ZEBOV-516	2016-03-30 13:09:02	2	VP291-VTS#195	100	Yes	390.164	400
041016-ZEBOV-635	2016-04-11 13:09:02	4	VP291-VTS#195	100	Yes	561.576	800
031016-ZEBOV-287	2016-03-11 13:09:02	1	VP291-VTS#196	100	Yes	1242.57	800
031016-ZEBOV-277	2016-03-11 13:09:02	3	VP291-VTS#196	100	Yes	1091.74	800
031416-ZEBOV-313	2016-03-16 13:09:02	4	VP291-VTS#196	100	Yes	981.911	1600
031416-ZEBOV-328	2016-03-16 13:09:02	1	VP291-VTS#196	100	Yes	818.745	800
032316-ZEBOV-473	2016-03-24 13:09:02	2	VP291-VTS#196	100	Yes	830.891	800
032216-ZEBOV-447	2016-03-24 13:09:02	4	VP291-VTS#196	100	Yes	1558.47	3200
032316-ZEBOV-470	2016-03-24 13:09:02	3	VP291-VTS#196	100	Yes	877.236	800
032416-ZEBOV-488	2016-03-25 13:09:02	2	VP291-VTS#196	100	Yes	819.779	400
031016-ZEBOV-283	2016-03-11 13:09:02	2	VP291-VTS#197	100	Yes	3198.02	1600
031016-ZEBOV-273	2016-03-11 13:09:02	4	VP291-VTS#197	100	Yes	2388.92	1600
031016-ZEBOV-288	2016-03-11 13:09:02	1	VP291-VTS#197	100	Yes	2243.82	1600
031016-ZEBOV-278	2016-03-11 13:09:02	3	VP291-VTS#197	100	Yes	2328.68	1600
031416-ZEBOV-314	2016-03-16 13:09:02	4	VP291-VTS#197	100	Yes	1866.38	1600
031416-ZEBOV-329	2016-03-16 13:09:02	1	VP291-VTS#197	100	Yes	1872.45	1600
031416-ZEBOV-324	2016-03-16 13:09:02	3	VP291-VTS#197	100	Yes	2033.32	1600
032416-ZEBOV-489	2016-03-25 13:09:02	2	VP291-VTS#197	100	Yes	2016.85	1600
031016-ZEBOV-283	2016-03-11 13:09:02	2	VP291-VTS#198	100	Yes	482.331	400
031016-ZEBOV-273	2016-03-11 13:09:02	4	VP291-VTS#198	100	Yes	563.414	400
031016-ZEBOV-288	2016-03-11 13:09:02	1	VP291-VTS#198	100	Yes	702.369	400
031016-ZEBOV-278	2016-03-11 13:09:02	3	VP291-VTS#198	100	Yes	517.586	400
031416-ZEBOV-329	2016-03-16 13:09:02	1	VP291-VTS#198	100	Yes	524.228	400
031416-ZEBOV-324	2016-03-16 13:09:02	3	VP291-VTS#198	100	Yes	446.997	400
032316-ZEBOV-480	2016-03-25 13:09:02	4	VP291-VTS#198	100	Yes	986.665	800
032816-ZEBOV-516	2016-03-30 13:09:02	2	VP291-VTS#198	100	Yes	936.522	800
031016-ZEBOV-283	2016-03-11 13:09:02	2	VP291-VTS#199	100	Yes	931.113	800
031016-ZEBOV-273	2016-03-11 13:09:02	4	VP291-VTS#199	100	Yes	770.3	800
031016-ZEBOV-288	2016-03-11 13:09:02	1	VP291-VTS#199	100	Yes	897.539	800
031016-ZEBOV-278	2016-03-11 13:09:02	3	VP291-VTS#199	100	Yes	870.755	800
031416-ZEBOV-329	2016-03-16 13:09:02	1	VP291-VTS#199	100	Yes	682.607	400
031416-ZEBOV-324	2016-03-16 13:09:02	3	VP291-VTS#199	100	Yes	643.826	800
032316-ZEBOV-463	2016-03-24 13:09:02	4	VP291-VTS#199	100	Yes	759.121	800
032416-ZEBOV-489	2016-03-25 13:09:02	2	VP291-VTS#199	100	Yes	765.179	400
022916-ZEBOV-105	2016-03-01 13:09:02	1	VP291-VTS#2	400	Yes	2715.07	3200
022916-ZEBOV-090	2016-03-01 16:45:50	2	VP291-VTS#2	400	Yes	2345.5	1600
030216-ZEBOV-137	2016-03-03 13:09:02	4	VP291-VTS#2	400	Yes	4491.24	3200
030216-ZEBOV-147	2016-03-03 13:09:02	1	VP291-VTS#2	400	Yes	3050.96	1600
030216-ZEBOV-142	2016-03-03 13:09:02	3	VP291-VTS#2	400	Yes	3394.78	1600
032016-ZEBOV-413	2016-03-21 13:09:02	3	VP291-VTS#2	400	Yes	2403.37	3200
032016-ZEBOV-418	2016-03-22 13:09:02	4	VP291-VTS#2	400	Yes	3650.46	3200
032816-ZEBOV-511	2016-03-29 13:09:02	2	VP291-VTS#2	400	Yes	3032.14	3200
022916-ZEBOV-107	2016-03-01 16:45:50	1	VP291-VTS#20	50	Yes	21.143	0
030216-ZEBOV-149	2016-03-03 13:09:02	1	VP291-VTS#20	50	Yes	20.347	0
030216-ZEBOV-149	2016-03-03 13:09:02	1	VP291-VTS#20	50	Yes	20.444	0
030216-ZEBOV-149	2016-03-03 13:09:02	1	VP291-VTS#20	50	Yes	20.962	0
030216-ZEBOV-142	2016-03-03 13:09:02	3	VP291-VTS#20	50	Yes	23.153	0
030216-ZEBOV-143	2016-03-03 13:09:02	3	VP291-VTS#20	50	Yes	18.14	0
030216-ZEBOV-144	2016-03-03 13:09:02	3	VP291-VTS#20	50	Yes	19.329	0
032016-ZEBOV-409	2016-03-21 13:09:02	2	VP291-VTS#20	50	Yes	0	0
032016-ZEBOV-419	2016-03-22 13:09:02	4	VP291-VTS#20	50	Yes	22.779	0
032216-ZEBOV-439	2016-03-23 13:09:02	4	VP291-VTS#20	50	Yes	26.982	0
032216-ZEBOV-440	2016-03-23 13:09:02	4	VP291-VTS#20	50	Yes	0	0
032216-ZEBOV-441	2016-03-23 13:09:02	4	VP291-VTS#20	50	Yes	Null	0
031016-ZEBOV-283	2016-03-11 13:09:02	2	VP291-VTS#200	100	Yes	2724.25	1600
031016-ZEBOV-273	2016-03-11 13:09:02	4	VP291-VTS#200	100	Yes	2297.18	1600
031016-ZEBOV-288	2016-03-11 13:09:02	1	VP291-VTS#200	100	Yes	2081.96	1600
031016-ZEBOV-278	2016-03-11 13:09:02	3	VP291-VTS#200	100	Yes	2607.25	1600
031416-ZEBOV-314	2016-03-16 13:09:02	4	VP291-VTS#200	100	Yes	2652.77	1600
031416-ZEBOV-329	2016-03-16 13:09:02	1	VP291-VTS#200	100	Yes	2182.95	1600
031416-ZEBOV-324	2016-03-16 13:09:02	3	VP291-VTS#200	100	Yes	2509.02	1600
032416-ZEBOV-489	2016-03-25 13:09:02	2	VP291-VTS#200	100	Yes	2109.73	1600
031016-ZEBOV-283	2016-03-11 13:09:02	2	VP291-VTS#201	100	Yes	1407.79	800
031016-ZEBOV-273	2016-03-11 13:09:02	4	VP291-VTS#201	100	Yes	1251.08	1600
031016-ZEBOV-288	2016-03-11 13:09:02	1	VP291-VTS#201	100	Yes	1232.14	800
031016-ZEBOV-278	2016-03-11 13:09:02	3	VP291-VTS#201	100	Yes	1336.84	1600
031416-ZEBOV-314	2016-03-16 13:09:02	4	VP291-VTS#201	100	Yes	1196.35	800
031416-ZEBOV-329	2016-03-16 13:09:02	1	VP291-VTS#201	100	Yes	1070.01	800
031416-ZEBOV-324	2016-03-16 13:09:02	3	VP291-VTS#201	100	Yes	1113.73	800
032416-ZEBOV-489	2016-03-25 13:09:02	2	VP291-VTS#201	100	Yes	915.271	800
031016-ZEBOV-273	2016-03-11 13:09:02	4	VP291-VTS#202	100	Yes	170.739	100
031016-ZEBOV-288	2016-03-11 13:09:02	1	VP291-VTS#202	100	Yes	193.854	200
031416-ZEBOV-314	2016-03-16 13:09:02	4	VP291-VTS#202	100	Yes	122.929	100
031416-ZEBOV-329	2016-03-16 13:09:02	1	VP291-VTS#202	100	Yes	119.016	NULL
032316-ZEBOV-473	2016-03-24 13:09:02	2	VP291-VTS#202	100	Yes	123.851	NULL
033016-ZEBOV-529	2016-03-31 13:09:02	2	VP291-VTS#202	100	Yes	199.223	100
031016-ZEBOV-283	2016-03-11 13:09:02	2	VP291-VTS#203	100	Yes	218.554	200
031016-ZEBOV-273	2016-03-11 13:09:02	4	VP291-VTS#203	100	Yes	250.403	200
031016-ZEBOV-288	2016-03-11 13:09:02	1	VP291-VTS#203	100	Yes	253.421	200
031016-ZEBOV-278	2016-03-11 13:09:02	3	VP291-VTS#203	100	Yes	266.044	200
031416-ZEBOV-329	2016-03-16 13:09:02	1	VP291-VTS#203	100	Yes	176.355	100
031416-ZEBOV-324	2016-03-16 13:09:02	3	VP291-VTS#203	100	Yes	151.935	100
032316-ZEBOV-463	2016-03-24 13:09:02	4	VP291-VTS#203	100	Yes	216.124	200
032816-ZEBOV-516	2016-03-30 13:09:02	2	VP291-VTS#203	100	Yes	335.779	200
031016-ZEBOV-283	2016-03-11 13:09:02	2	VP291-VTS#204	100	Yes	1169.83	800
031016-ZEBOV-273	2016-03-11 13:09:02	4	VP291-VTS#204	100	Yes	1036.07	800
031016-ZEBOV-288	2016-03-11 13:09:02	1	VP291-VTS#204	100	Yes	1049.71	800
031016-ZEBOV-278	2016-03-11 13:09:02	3	VP291-VTS#204	100	Yes	1002.4	800
031416-ZEBOV-314	2016-03-16 13:09:02	4	VP291-VTS#204	100	Yes	987.835	800
031416-ZEBOV-329	2016-03-16 13:09:02	1	VP291-VTS#204	100	Yes	986.008	800
031416-ZEBOV-324	2016-03-16 13:09:02	3	VP291-VTS#204	100	Yes	971.822	800
032816-ZEBOV-516	2016-03-30 13:09:02	2	VP291-VTS#204	100	Yes	981.932	800
030916-ZEBOV-238	2016-03-11 13:09:02	2	VP291-VTS#205	50	Yes	453.042	400
031016-ZEBOV-274	2016-03-11 13:09:02	4	VP291-VTS#205	50	Yes	443.389	400
031016-ZEBOV-289	2016-03-11 13:09:02	1	VP291-VTS#205	50	Yes	425.308	400
031016-ZEBOV-279	2016-03-11 13:09:02	3	VP291-VTS#205	50	Yes	440.87	400
031416-ZEBOV-330	2016-03-16 13:09:02	1	VP291-VTS#205	50	Yes	440.764	400
031416-ZEBOV-325	2016-03-16 13:09:02	3	VP291-VTS#205	50	Yes	483.153	400
032316-ZEBOV-464	2016-03-24 13:09:02	4	VP291-VTS#205	50	Yes	496.827	400
032816-ZEBOV-515	2016-03-30 13:09:02	2	VP291-VTS#205	50	Yes	400.078	400
031016-ZEBOV-274	2016-03-11 13:09:02	4	VP291-VTS#206	50	Yes	0	0
031016-ZEBOV-289	2016-03-11 13:09:02	1	VP291-VTS#206	50	Yes	76.4562	50
031016-ZEBOV-279	2016-03-11 13:09:02	3	VP291-VTS#206	50	Yes	82.1111	50
031416-ZEBOV-330	2016-03-16 13:09:02	1	VP291-VTS#206	50	Yes	76.6682	50
031416-ZEBOV-325	2016-03-16 13:09:02	3	VP291-VTS#206	50	Yes	53.5204	50
032316-ZEBOV-473	2016-03-24 13:09:02	2	VP291-VTS#206	50	Yes	74.6833	50
032316-ZEBOV-464	2016-03-24 13:09:02	4	VP291-VTS#206	50	Yes	103.932	50
032816-ZEBOV-515	2016-03-30 13:09:02	2	VP291-VTS#206	50	Yes	64.643	50
030916-ZEBOV-238	2016-03-11 13:09:02	2	VP291-VTS#207	50	Yes	142.789	200
031016-ZEBOV-274	2016-03-11 13:09:02	4	VP291-VTS#207	50	Yes	121.557	100
031016-ZEBOV-289	2016-03-11 13:09:02	1	VP291-VTS#207	50	Yes	132.6	100
031416-ZEBOV-330	2016-03-16 13:09:02	1	VP291-VTS#207	50	Yes	100.423	100
031416-ZEBOV-325	2016-03-16 13:09:02	3	VP291-VTS#207	50	Yes	104.77	100
032316-ZEBOV-467	2016-03-24 13:09:02	3	VP291-VTS#207	50	Yes	100.526	100
032316-ZEBOV-480	2016-03-25 13:09:02	4	VP291-VTS#207	50	Yes	141.998	100
032816-ZEBOV-515	2016-03-30 13:09:02	2	VP291-VTS#207	50	Yes	156.225	100
030916-ZEBOV-238	2016-03-11 13:09:02	2	VP291-VTS#208	50	Yes	426.72	400
031016-ZEBOV-274	2016-03-11 13:09:02	4	VP291-VTS#208	50	Yes	380.369	400
031016-ZEBOV-289	2016-03-11 13:09:02	1	VP291-VTS#208	50	Yes	444.053	400
031016-ZEBOV-279	2016-03-11 13:09:02	3	VP291-VTS#208	50	Yes	425.244	400
031416-ZEBOV-330	2016-03-16 13:09:02	1	VP291-VTS#208	50	Yes	414.81	400
031416-ZEBOV-325	2016-03-16 13:09:02	3	VP291-VTS#208	50	Yes	418.447	400
032316-ZEBOV-464	2016-03-24 13:09:02	4	VP291-VTS#208	50	Yes	478.96	400
032816-ZEBOV-515	2016-03-30 13:09:02	2	VP291-VTS#208	50	Yes	402.198	400
030916-ZEBOV-238	2016-03-11 13:09:02	2	VP291-VTS#209	50	Yes	1137.31	800
031016-ZEBOV-274	2016-03-11 13:09:02	4	VP291-VTS#209	50	Yes	1023.6	800
031016-ZEBOV-289	2016-03-11 13:09:02	1	VP291-VTS#209	50	Yes	991.716	800
031016-ZEBOV-279	2016-03-11 13:09:02	3	VP291-VTS#209	50	Yes	1061.96	800
031416-ZEBOV-330	2016-03-16 13:09:02	1	VP291-VTS#209	50	Yes	961.974	800
031416-ZEBOV-325	2016-03-16 13:09:02	3	VP291-VTS#209	50	Yes	1110.56	800
032316-ZEBOV-464	2016-03-24 13:09:02	4	VP291-VTS#209	50	Yes	949.269	800
032816-ZEBOV-515	2016-03-30 13:09:02	2	VP291-VTS#209	50	Yes	857.705	800
022916-ZEBOV-097	2016-03-01 16:45:50	4	VP291-VTS#21	200	Yes	3565	3200
022916-ZEBOV-107	2016-03-01 16:45:50	1	VP291-VTS#21	200	Yes	3425.3	3200
030316-ZEBOV-155	2016-03-04 13:09:02	2	VP291-VTS#21	200	Yes	3802.34	3200
030316-ZEBOV-165	2016-03-04 13:09:02	1	VP291-VTS#21	200	Yes	3468.51	3200
030316-ZEBOV-160	2016-03-04 13:09:02	3	VP291-VTS#21	200	Yes	3020.72	3200
032016-ZEBOV-409	2016-03-21 13:09:02	2	VP291-VTS#21	200	Yes	3518.34	3200
032316-ZEBOV-470	2016-03-24 13:09:02	3	VP291-VTS#21	200	Yes	3498.4	3200
032316-ZEBOV-479	2016-03-25 13:09:02	4	VP291-VTS#21	200	Yes	5564.19	3200
031016-ZEBOV-289	2016-03-11 13:09:02	1	VP291-VTS#210	50	Yes	185.729	100
032316-ZEBOV-468	2016-03-24 13:09:02	3	VP291-VTS#210	50	Yes	119.862	100
032316-ZEBOV-468	2016-03-24 13:09:02	3	VP291-VTS#210	50	Yes	130.191	0
032316-ZEBOV-480	2016-03-25 13:09:02	4	VP291-VTS#210	50	Yes	334.095	200
032816-ZEBOV-515	2016-03-30 13:09:02	2	VP291-VTS#210	50	Yes	117.083	100
030916-ZEBOV-238	2016-03-11 13:09:02	2	VP291-VTS#211	50	Yes	265.031	200
031016-ZEBOV-274	2016-03-11 13:09:02	4	VP291-VTS#211	50	Yes	280.31	200
031016-ZEBOV-289	2016-03-11 13:09:02	1	VP291-VTS#211	50	Yes	270.545	200
032316-ZEBOV-468	2016-03-24 13:09:02	3	VP291-VTS#211	50	Yes	170.465	200
032316-ZEBOV-468	2016-03-24 13:09:02	3	VP291-VTS#211	50	Yes	193.253	200
032316-ZEBOV-480	2016-03-25 13:09:02	4	VP291-VTS#211	50	Yes	566.673	400
032416-ZEBOV-491	2016-03-25 13:09:02	1	VP291-VTS#211	50	Yes	366.961	200
033016-ZEBOV-529	2016-03-31 13:09:02	2	VP291-VTS#211	50	Yes	348.626	200
030916-ZEBOV-238	2016-03-11 13:09:02	2	VP291-VTS#212	50	Yes	1013.4	800
031016-ZEBOV-274	2016-03-11 13:09:02	4	VP291-VTS#212	50	Yes	1027.03	800
031016-ZEBOV-289	2016-03-11 13:09:02	1	VP291-VTS#212	50	Yes	1000.1	800
031016-ZEBOV-279	2016-03-11 13:09:02	3	VP291-VTS#212	50	Yes	1083.85	800
031416-ZEBOV-330	2016-03-16 13:09:02	1	VP291-VTS#212	50	Yes	913.224	800
031416-ZEBOV-325	2016-03-16 13:09:02	3	VP291-VTS#212	50	Yes	1189.55	800
032316-ZEBOV-464	2016-03-24 13:09:02	4	VP291-VTS#212	50	Yes	1168.88	800
032816-ZEBOV-515	2016-03-30 13:09:02	2	VP291-VTS#212	50	Yes	834.048	800
031616-ZEBOV-346	2016-03-17 13:09:02	4	VP291-VTS#213	200	Yes	4796.39	1600
031616-ZEBOV-358	2016-03-17 13:09:02	1	VP291-VTS#213	200	Yes	3967.4	1600
031616-ZEBOV-354	2016-03-17 13:09:02	3	VP291-VTS#213	200	Yes	4114.33	1600
031716-ZEBOV-386	2016-03-18 13:09:02	2	VP291-VTS#213	200	Yes	3971.21	1600
031716-ZEBOV-382	2016-03-18 13:09:02	4	VP291-VTS#213	200	Yes	4213.53	1600
031716-ZEBOV-394	2016-03-18 13:09:02	1	VP291-VTS#213	200	Yes	3201.67	1600
031716-ZEBOV-390	2016-03-18 13:09:02	3	VP291-VTS#213	200	Yes	3609.09	3200
032416-ZEBOV-489	2016-03-25 13:09:02	2	VP291-VTS#213	200	Yes	2812.93	1600
031616-ZEBOV-346	2016-03-17 13:09:02	4	VP291-VTS#214	100	Yes	3556.09	1600
031616-ZEBOV-358	2016-03-17 13:09:02	1	VP291-VTS#214	100	Yes	3154.95	1600
031616-ZEBOV-358	2016-03-17 13:09:02	1	VP291-VTS#214	100	Yes	3200.4	1600
031616-ZEBOV-358	2016-03-17 13:09:02	1	VP291-VTS#214	100	Yes	3250.73	1600
031616-ZEBOV-354	2016-03-17 13:09:02	3	VP291-VTS#214	100	Yes	3735	1600
031716-ZEBOV-386	2016-03-18 13:09:02	2	VP291-VTS#214	100	Yes	3258.61	1600
031716-ZEBOV-388	2016-03-18 13:09:02	2	VP291-VTS#214	100	Yes	3556.05	1600
031716-ZEBOV-382	2016-03-18 13:09:02	4	VP291-VTS#214	100	Yes	3624.99	1600
031716-ZEBOV-394	2016-03-18 13:09:02	1	VP291-VTS#214	100	Yes	3045.46	1600
031716-ZEBOV-396	2016-03-18 13:09:02	1	VP291-VTS#214	100	Yes	2862.91	1600
031716-ZEBOV-397	2016-03-18 13:09:02	1	VP291-VTS#214	100	Yes	2819.25	1600
031716-ZEBOV-390	2016-03-18 13:09:02	3	VP291-VTS#214	100	Yes	3163.53	1600
032216-ZEBOV-444	2016-03-23 13:09:02	2	VP291-VTS#214	100	Yes	3541.07	1600
032216-ZEBOV-445	2016-03-23 13:09:02	2	VP291-VTS#214	100	Yes	3075.81	1600
032216-ZEBOV-446	2016-03-23 13:09:02	2	VP291-VTS#214	100	Yes	2780.29	1600
032416-ZEBOV-489	2016-03-25 13:09:02	2	VP291-VTS#214	100	Yes	2079.15	1600
032416-ZEBOV-489	2016-03-25 13:09:02	2	VP291-VTS#214	100	Yes	2146.6	1600
032416-ZEBOV-489	2016-03-25 13:09:02	2	VP291-VTS#214	100	Yes	2258.69	1600
031616-ZEBOV-346	2016-03-17 13:09:02	4	VP291-VTS#215	100	Yes	2481.78	800
031616-ZEBOV-346	2016-03-17 13:09:02	4	VP291-VTS#215	100	Yes	2781.37	1600
031616-ZEBOV-346	2016-03-17 13:09:02	4	VP291-VTS#215	100	Yes	2962.39	1600
031616-ZEBOV-358	2016-03-17 13:09:02	1	VP291-VTS#215	100	Yes	2628.35	1600
031616-ZEBOV-354	2016-03-17 13:09:02	3	VP291-VTS#215	100	Yes	2939.5	1600
031616-ZEBOV-354	2016-03-17 13:09:02	3	VP291-VTS#215	100	Yes	2956.49	1600
031616-ZEBOV-354	2016-03-17 13:09:02	3	VP291-VTS#215	100	Yes	3235.32	1600
031716-ZEBOV-386	2016-03-18 13:09:02	2	VP291-VTS#215	100	Yes	2779.89	1600
031716-ZEBOV-382	2016-03-18 13:09:02	4	VP291-VTS#215	100	Yes	2912.47	1600
031716-ZEBOV-384	2016-03-18 13:09:02	4	VP291-VTS#215	100	Yes	2892.58	1600
031716-ZEBOV-385	2016-03-18 13:09:02	4	VP291-VTS#215	100	Yes	2467.64	1600
031716-ZEBOV-394	2016-03-18 13:09:02	1	VP291-VTS#215	100	Yes	2260.79	1600
031716-ZEBOV-390	2016-03-18 13:09:02	3	VP291-VTS#215	100	Yes	2549.87	1600
031716-ZEBOV-392	2016-03-18 13:09:02	3	VP291-VTS#215	100	Yes	2588.2	1600
031716-ZEBOV-393	2016-03-18 13:09:02	3	VP291-VTS#215	100	Yes	2004.06	1600
032416-ZEBOV-490	2016-03-25 13:09:02	2	VP291-VTS#215	100	Yes	1803.55	1600
031616-ZEBOV-346	2016-03-17 13:09:02	4	VP291-VTS#216	100	Yes	2118.17	800
031616-ZEBOV-358	2016-03-17 13:09:02	1	VP291-VTS#216	100	Yes	2304.69	1600
031616-ZEBOV-354	2016-03-17 13:09:02	3	VP291-VTS#216	100	Yes	2595.68	1600
031716-ZEBOV-386	2016-03-18 13:09:02	2	VP291-VTS#216	100	Yes	2361.5	800
031716-ZEBOV-382	2016-03-18 13:09:02	4	VP291-VTS#216	100	Yes	2776.71	1600
031716-ZEBOV-394	2016-03-18 13:09:02	1	VP291-VTS#216	100	Yes	2276.9	1600
031716-ZEBOV-390	2016-03-18 13:09:02	3	VP291-VTS#216	100	Yes	2094.39	1600
032416-ZEBOV-490	2016-03-25 13:09:02	2	VP291-VTS#216	100	Yes	1491.67	800
031616-ZEBOV-346	2016-03-17 13:09:02	4	VP291-VTS#217	200	Yes	6083.47	3200
031616-ZEBOV-358	2016-03-17 13:09:02	1	VP291-VTS#217	200	Yes	6327.9	3200
031616-ZEBOV-354	2016-03-17 13:09:02	3	VP291-VTS#217	200	Yes	6881.77	3200
031716-ZEBOV-386	2016-03-18 13:09:02	2	VP291-VTS#217	200	Yes	6640.71	3200
031716-ZEBOV-382	2016-03-18 13:09:02	4	VP291-VTS#217	200	Yes	5930.25	3200
031716-ZEBOV-394	2016-03-18 13:09:02	1	VP291-VTS#217	200	Yes	5841.41	3200
031716-ZEBOV-390	2016-03-18 13:09:02	3	VP291-VTS#217	200	Yes	5721.7	3200
032416-ZEBOV-490	2016-03-25 13:09:02	2	VP291-VTS#217	200	Yes	4704.64	3200
031616-ZEBOV-352	2016-03-17 13:09:02	2	VP291-VTS#218	200	Yes	5112.86	3200
031616-ZEBOV-353	2016-03-17 13:09:02	2	VP291-VTS#218	200	Yes	4081.86	1600
031616-ZEBOV-346	2016-03-17 13:09:02	4	VP291-VTS#218	200	Yes	3891.19	1600
031616-ZEBOV-358	2016-03-17 13:09:02	1	VP291-VTS#218	200	Yes	4051.34	3200
031616-ZEBOV-360	2016-03-17 13:09:02	1	VP291-VTS#218	200	Yes	3883.86	1600
031616-ZEBOV-361	2016-03-17 13:09:02	1	VP291-VTS#218	200	Yes	4028.42	1600
031616-ZEBOV-354	2016-03-17 13:09:02	3	VP291-VTS#218	200	Yes	4220.52	3200
031716-ZEBOV-387	2016-03-18 13:09:02	2	VP291-VTS#218	200	Yes	3634.66	1600
031716-ZEBOV-387	2016-03-18 13:09:02	2	VP291-VTS#218	200	Yes	3691.21	1600
031716-ZEBOV-387	2016-03-18 13:09:02	2	VP291-VTS#218	200	Yes	3960.8	1600
031716-ZEBOV-382	2016-03-18 13:09:02	4	VP291-VTS#218	200	Yes	3811.46	1600
031716-ZEBOV-395	2016-03-18 13:09:02	1	VP291-VTS#218	200	Yes	2833.36	1600
031716-ZEBOV-395	2016-03-18 13:09:02	1	VP291-VTS#218	200	Yes	3146.52	1600
031716-ZEBOV-395	2016-03-18 13:09:02	1	VP291-VTS#218	200	Yes	3556.82	1600
031716-ZEBOV-390	2016-03-18 13:09:02	3	VP291-VTS#218	200	Yes	3639.37	1600
032816-ZEBOV-509	2016-03-29 13:09:02	2	VP291-VTS#218	200	Yes	3268.99	3200
032816-ZEBOV-510	2016-03-29 13:09:02	2	VP291-VTS#218	200	Yes	3461.67	3200
032816-ZEBOV-511	2016-03-29 13:09:02	2	VP291-VTS#218	200	Yes	3257.11	3200
031616-ZEBOV-346	2016-03-17 13:09:02	4	VP291-VTS#219	300	Yes	5832.49	2400
031616-ZEBOV-348	2016-03-17 13:09:02	4	VP291-VTS#219	300	Yes	5819.67	2400
031616-ZEBOV-349	2016-03-17 13:09:02	4	VP291-VTS#219	300	Yes	6503.84	2400
031616-ZEBOV-358	2016-03-17 13:09:02	1	VP291-VTS#219	300	Yes	5810.27	4800
031616-ZEBOV-354	2016-03-17 13:09:02	3	VP291-VTS#219	300	Yes	6727.34	4800
031616-ZEBOV-356	2016-03-17 13:09:02	3	VP291-VTS#219	300	Yes	5835.13	2400
031616-ZEBOV-357	2016-03-17 13:09:02	3	VP291-VTS#219	300	Yes	5851.47	2400
031716-ZEBOV-386	2016-03-18 13:09:02	2	VP291-VTS#219	300	Yes	6612.78	2400
031716-ZEBOV-383	2016-03-18 13:09:02	4	VP291-VTS#219	300	Yes	6144.01	2400
031716-ZEBOV-383	2016-03-18 13:09:02	4	VP291-VTS#219	300	Yes	6157.32	2400
031716-ZEBOV-383	2016-03-18 13:09:02	4	VP291-VTS#219	300	Yes	6355.87	2400
031716-ZEBOV-394	2016-03-18 13:09:02	1	VP291-VTS#219	300	Yes	5224.3	2400
031716-ZEBOV-391	2016-03-18 13:09:02	3	VP291-VTS#219	300	Yes	5367.96	2400
031716-ZEBOV-391	2016-03-18 13:09:02	3	VP291-VTS#219	300	Yes	5469.32	2400
031716-ZEBOV-391	2016-03-18 13:09:02	3	VP291-VTS#219	300	Yes	5752.95	2400
032416-ZEBOV-490	2016-03-25 13:09:02	2	VP291-VTS#219	300	Yes	4369.31	2400
022916-ZEBOV-097	2016-03-01 16:45:50	4	VP291-VTS#22	400	Yes	3377.38	3200
022916-ZEBOV-107	2016-03-01 16:45:50	1	VP291-VTS#22	400	Yes	3631.15	3200
030316-ZEBOV-155	2016-03-04 13:09:02	2	VP291-VTS#22	400	Yes	3346.38	3200
030316-ZEBOV-165	2016-03-04 13:09:02	1	VP291-VTS#22	400	Yes	4136.89	3200
030316-ZEBOV-160	2016-03-04 13:09:02	3	VP291-VTS#22	400	Yes	2902.68	1600
032316-ZEBOV-471	2016-03-24 13:09:02	3	VP291-VTS#22	400	Yes	3465.06	3200
032316-ZEBOV-479	2016-03-25 13:09:02	4	VP291-VTS#22	400	Yes	5421.35	3200
032816-ZEBOV-509	2016-03-29 13:09:02	2	VP291-VTS#22	400	Yes	3142.98	3200
031616-ZEBOV-346	2016-03-17 13:09:02	4	VP291-VTS#220	300	Yes	6374.13	2400
031616-ZEBOV-358	2016-03-17 13:09:02	1	VP291-VTS#220	300	Yes	6692.91	2400
031616-ZEBOV-354	2016-03-17 13:09:02	3	VP291-VTS#220	300	Yes	7133.75	4800
031716-ZEBOV-386	2016-03-18 13:09:02	2	VP291-VTS#220	300	Yes	7084.65	2400
031716-ZEBOV-382	2016-03-18 13:09:02	4	VP291-VTS#220	300	Yes	7034.52	2400
031716-ZEBOV-394	2016-03-18 13:09:02	1	VP291-VTS#220	300	Yes	6426.24	4800
031716-ZEBOV-390	2016-03-18 13:09:02	3	VP291-VTS#220	300	Yes	6644.23	4800
032416-ZEBOV-490	2016-03-25 13:09:02	2	VP291-VTS#220	300	Yes	4934.71	4800
031616-ZEBOV-359	2016-03-17 13:09:02	1	VP291-VTS#221	50	Yes	137.142	50
031616-ZEBOV-355	2016-03-17 13:09:02	3	VP291-VTS#221	50	Yes	147.508	50
031716-ZEBOV-386	2016-03-18 13:09:02	2	VP291-VTS#221	50	Yes	96.907	50
031716-ZEBOV-382	2016-03-18 13:09:02	4	VP291-VTS#221	50	Yes	131.103	50
032316-ZEBOV-465	2016-03-24 13:09:02	4	VP291-VTS#221	50	Yes	146.438	100
032316-ZEBOV-477	2016-03-24 13:09:02	1	VP291-VTS#221	50	Yes	135.176	100
032316-ZEBOV-468	2016-03-24 13:09:02	3	VP291-VTS#221	50	Yes	148.273	100
032416-ZEBOV-490	2016-03-25 13:09:02	2	VP291-VTS#221	50	Yes	136.997	100
031616-ZEBOV-359	2016-03-17 13:09:02	1	VP291-VTS#222	50	Yes	103.008	50
031616-ZEBOV-359	2016-03-17 13:09:02	1	VP291-VTS#222	50	Yes	103.046	50
031616-ZEBOV-359	2016-03-17 13:09:02	1	VP291-VTS#222	50	Yes	107.042	50
031616-ZEBOV-355	2016-03-17 13:09:02	3	VP291-VTS#222	50	Yes	130.136	50
031716-ZEBOV-387	2016-03-18 13:09:02	2	VP291-VTS#222	50	Yes	83.4135	50
031716-ZEBOV-382	2016-03-18 13:09:02	4	VP291-VTS#222	50	Yes	86.1447	50
031716-ZEBOV-395	2016-03-18 13:09:02	1	VP291-VTS#222	50	Yes	0	0
031716-ZEBOV-396	2016-03-18 13:09:02	1	VP291-VTS#222	50	Yes	84.8961	50
031716-ZEBOV-397	2016-03-18 13:09:02	1	VP291-VTS#222	50	Yes	91.1864	0
031716-ZEBOV-390	2016-03-18 13:09:02	3	VP291-VTS#222	50	Yes	116.194	50
032216-ZEBOV-444	2016-03-23 13:09:02	2	VP291-VTS#222	50	Yes	98.6076	50
032216-ZEBOV-445	2016-03-23 13:09:02	2	VP291-VTS#222	50	Yes	110.96	50
032216-ZEBOV-446	2016-03-23 13:09:02	2	VP291-VTS#222	50	Yes	101.817	50
032316-ZEBOV-465	2016-03-24 13:09:02	4	VP291-VTS#222	50	Yes	118.676	100
032416-ZEBOV-490	2016-03-25 13:09:02	2	VP291-VTS#222	50	Yes	53.204	0
032416-ZEBOV-490	2016-03-25 13:09:02	2	VP291-VTS#222	50	Yes	69.9158	50
032416-ZEBOV-490	2016-03-25 13:09:02	2	VP291-VTS#222	50	Yes	73.2564	50
031616-ZEBOV-359	2016-03-17 13:09:02	1	VP291-VTS#223	50	Yes	476.002	200
031616-ZEBOV-355	2016-03-17 13:09:02	3	VP291-VTS#223	50	Yes	586.031	400
031616-ZEBOV-355	2016-03-17 13:09:02	3	VP291-VTS#223	50	Yes	678.478	400
031616-ZEBOV-355	2016-03-17 13:09:02	3	VP291-VTS#223	50	Yes	705.908	200
031716-ZEBOV-386	2016-03-18 13:09:02	2	VP291-VTS#223	50	Yes	650.713	400
031716-ZEBOV-383	2016-03-18 13:09:02	4	VP291-VTS#223	50	Yes	618.054	200
031716-ZEBOV-384	2016-03-18 13:09:02	4	VP291-VTS#223	50	Yes	538.279	200
031716-ZEBOV-385	2016-03-18 13:09:02	4	VP291-VTS#223	50	Yes	435.679	200
031716-ZEBOV-394	2016-03-18 13:09:02	1	VP291-VTS#223	50	Yes	528.263	200
031716-ZEBOV-391	2016-03-18 13:09:02	3	VP291-VTS#223	50	Yes	570.227	400
031716-ZEBOV-392	2016-03-18 13:09:02	3	VP291-VTS#223	50	Yes	539.099	200
031716-ZEBOV-393	2016-03-18 13:09:02	3	VP291-VTS#223	50	Yes	480.151	200
032316-ZEBOV-465	2016-03-24 13:09:02	4	VP291-VTS#223	50	Yes	662.245	400
032316-ZEBOV-465	2016-03-24 13:09:02	4	VP291-VTS#223	50	Yes	683.65	400
032316-ZEBOV-465	2016-03-24 13:09:02	4	VP291-VTS#223	50	Yes	734.808	400
032416-ZEBOV-490	2016-03-25 13:09:02	2	VP291-VTS#223	50	Yes	382.917	400
031616-ZEBOV-359	2016-03-17 13:09:02	1	VP291-VTS#224	50	Yes	426.936	200
031616-ZEBOV-355	2016-03-17 13:09:02	3	VP291-VTS#224	50	Yes	336.353	200
031716-ZEBOV-387	2016-03-18 13:09:02	2	VP291-VTS#224	50	Yes	280.554	100
031716-ZEBOV-383	2016-03-18 13:09:02	4	VP291-VTS#224	50	Yes	416.783	200
031716-ZEBOV-395	2016-03-18 13:09:02	1	VP291-VTS#224	50	Yes	354.189	200
031716-ZEBOV-391	2016-03-18 13:09:02	3	VP291-VTS#224	50	Yes	435.12	200
032316-ZEBOV-465	2016-03-24 13:09:02	4	VP291-VTS#224	50	Yes	462.363	400
032816-ZEBOV-509	2016-03-29 13:09:02	2	VP291-VTS#224	50	Yes	377.006	400
031616-ZEBOV-359	2016-03-17 13:09:02	1	VP291-VTS#225	50	Yes	0	0
031616-ZEBOV-355	2016-03-17 13:09:02	3	VP291-VTS#225	50	Yes	0	0
031716-ZEBOV-383	2016-03-18 13:09:02	4	VP291-VTS#225	50	Yes	64.8442	0
031716-ZEBOV-395	2016-03-18 13:09:02	1	VP291-VTS#225	50	Yes	53.6081	0
031716-ZEBOV-391	2016-03-18 13:09:02	3	VP291-VTS#225	50	Yes	55.3029	0
032316-ZEBOV-465	2016-03-24 13:09:02	4	VP291-VTS#225	50	Yes	71.4776	50
032816-ZEBOV-509	2016-03-29 13:09:02	2	VP291-VTS#225	50	Yes	57.1526	50
032816-ZEBOV-510	2016-03-29 13:09:02	2	VP291-VTS#225	50	Yes	58.4478	0
031616-ZEBOV-359	2016-03-17 13:09:02	1	VP291-VTS#226	50	Yes	51.312	0
031616-ZEBOV-355	2016-03-17 13:09:02	3	VP291-VTS#226	50	Yes	0	0
031716-ZEBOV-387	2016-03-18 13:09:02	2	VP291-VTS#226	50	Yes	59.1544	0
031716-ZEBOV-383	2016-03-18 13:09:02	4	VP291-VTS#226	50	Yes	0	0
031716-ZEBOV-395	2016-03-18 13:09:02	1	VP291-VTS#226	50	Yes	59.4605	50
031716-ZEBOV-391	2016-03-18 13:09:02	3	VP291-VTS#226	50	Yes	0	0
032316-ZEBOV-465	2016-03-24 13:09:02	4	VP291-VTS#226	50	Yes	0	0
032816-ZEBOV-509	2016-03-29 13:09:02	2	VP291-VTS#226	50	Yes	26.9277	0
031616-ZEBOV-352	2016-03-17 13:09:02	2	VP291-VTS#227	50	Yes	215.18	100
031616-ZEBOV-353	2016-03-17 13:09:02	2	VP291-VTS#227	50	Yes	217.085	100
031616-ZEBOV-348	2016-03-17 13:09:02	4	VP291-VTS#227	50	Yes	209.512	100
031616-ZEBOV-359	2016-03-17 13:09:02	1	VP291-VTS#227	50	Yes	223.632	100
031616-ZEBOV-360	2016-03-17 13:09:02	1	VP291-VTS#227	50	Yes	147.536	50
031616-ZEBOV-361	2016-03-17 13:09:02	1	VP291-VTS#227	50	Yes	230.26	100
031616-ZEBOV-356	2016-03-17 13:09:02	3	VP291-VTS#227	50	Yes	228.335	100
031716-ZEBOV-388	2016-03-18 13:09:02	2	VP291-VTS#227	50	Yes	139.792	50
031716-ZEBOV-388	2016-03-18 13:09:02	2	VP291-VTS#227	50	Yes	217.28	100
031716-ZEBOV-388	2016-03-18 13:09:02	2	VP291-VTS#227	50	Yes	230.082	100
031716-ZEBOV-383	2016-03-18 13:09:02	4	VP291-VTS#227	50	Yes	276.308	100
031716-ZEBOV-396	2016-03-18 13:09:02	1	VP291-VTS#227	50	Yes	183.854	100
031716-ZEBOV-396	2016-03-18 13:09:02	1	VP291-VTS#227	50	Yes	189.747	100
031716-ZEBOV-396	2016-03-18 13:09:02	1	VP291-VTS#227	50	Yes	192.939	100
031716-ZEBOV-391	2016-03-18 13:09:02	3	VP291-VTS#227	50	Yes	190.424	100
032816-ZEBOV-509	2016-03-29 13:09:02	2	VP291-VTS#227	50	Yes	174.931	200
032816-ZEBOV-510	2016-03-29 13:09:02	2	VP291-VTS#227	50	Yes	156.014	100
032816-ZEBOV-511	2016-03-29 13:09:02	2	VP291-VTS#227	50	Yes	163.192	100
031616-ZEBOV-352	2016-03-17 13:09:02	2	VP291-VTS#228	50	Yes	0	0
031616-ZEBOV-348	2016-03-17 13:09:02	4	VP291-VTS#228	50	Yes	181.286	100
031616-ZEBOV-349	2016-03-17 13:09:02	4	VP291-VTS#228	50	Yes	182	100
031616-ZEBOV-360	2016-03-17 13:09:02	1	VP291-VTS#228	50	Yes	166.576	50
031616-ZEBOV-355	2016-03-17 13:09:02	3	VP291-VTS#228	50	Yes	172.855	100
031616-ZEBOV-356	2016-03-17 13:09:02	3	VP291-VTS#228	50	Yes	146.969	50
031616-ZEBOV-357	2016-03-17 13:09:02	3	VP291-VTS#228	50	Yes	178.917	50
031716-ZEBOV-387	2016-03-18 13:09:02	2	VP291-VTS#228	50	Yes	214.626	100
031716-ZEBOV-384	2016-03-18 13:09:02	4	VP291-VTS#228	50	Yes	163.323	50
031716-ZEBOV-384	2016-03-18 13:09:02	4	VP291-VTS#228	50	Yes	167.388	100
031716-ZEBOV-384	2016-03-18 13:09:02	4	VP291-VTS#228	50	Yes	184.642	100
031716-ZEBOV-395	2016-03-18 13:09:02	1	VP291-VTS#228	50	Yes	166.795	100
031716-ZEBOV-392	2016-03-18 13:09:02	3	VP291-VTS#228	50	Yes	173.073	0
031716-ZEBOV-392	2016-03-18 13:09:02	3	VP291-VTS#228	50	Yes	173.901	100
031716-ZEBOV-392	2016-03-18 13:09:02	3	VP291-VTS#228	50	Yes	177.392	0
032316-ZEBOV-463	2016-03-24 13:09:02	4	VP291-VTS#228	50	Yes	234.347	200
032316-ZEBOV-465	2016-03-24 13:09:02	4	VP291-VTS#228	50	Yes	174.754	100
032316-ZEBOV-466	2016-03-24 13:09:02	4	VP291-VTS#228	50	Yes	203.391	200
031616-ZEBOV-352	2016-03-17 13:09:02	2	VP291-VTS#229	50	Yes	0	0
031616-ZEBOV-348	2016-03-17 13:09:02	4	VP291-VTS#229	50	Yes	75.8991	0
031616-ZEBOV-360	2016-03-17 13:09:02	1	VP291-VTS#229	50	Yes	56.6438	0
031616-ZEBOV-356	2016-03-17 13:09:02	3	VP291-VTS#229	50	Yes	68.2432	50
031716-ZEBOV-387	2016-03-18 13:09:02	2	VP291-VTS#229	50	Yes	68.9972	0
031716-ZEBOV-383	2016-03-18 13:09:02	4	VP291-VTS#229	50	Yes	65.2196	0
031716-ZEBOV-395	2016-03-18 13:09:02	1	VP291-VTS#229	50	Yes	53.8568	0
031716-ZEBOV-391	2016-03-18 13:09:02	3	VP291-VTS#229	50	Yes	59.8723	50
022916-ZEBOV-097	2016-03-01 16:45:50	4	VP291-VTS#23	100	Yes	3712.75	3200
022916-ZEBOV-107	2016-03-01 16:45:50	1	VP291-VTS#23	100	Yes	3546.66	3200
030316-ZEBOV-155	2016-03-04 13:09:02	2	VP291-VTS#23	100	Yes	4144.05	3200
030316-ZEBOV-165	2016-03-04 13:09:02	1	VP291-VTS#23	100	Yes	3453.8	3200
030316-ZEBOV-160	2016-03-04 13:09:02	3	VP291-VTS#23	100	Yes	3025.59	3200
032016-ZEBOV-409	2016-03-21 13:09:02	2	VP291-VTS#23	100	Yes	3546.66	3200
032316-ZEBOV-471	2016-03-24 13:09:02	3	VP291-VTS#23	100	Yes	3853.16	3200
032316-ZEBOV-479	2016-03-25 13:09:02	4	VP291-VTS#23	100	Yes	4275.72	3200
031616-ZEBOV-352	2016-03-17 13:09:02	2	VP291-VTS#230	50	Yes	0	0
031616-ZEBOV-348	2016-03-17 13:09:02	4	VP291-VTS#230	50	Yes	87.7077	50
031616-ZEBOV-360	2016-03-17 13:09:02	1	VP291-VTS#230	50	Yes	84.7608	0
031616-ZEBOV-356	2016-03-17 13:09:02	3	VP291-VTS#230	50	Yes	64.3151	50
031716-ZEBOV-388	2016-03-18 13:09:02	2	VP291-VTS#230	50	Yes	96.3873	50
031716-ZEBOV-384	2016-03-18 13:09:02	4	VP291-VTS#230	50	Yes	76.5074	50
031716-ZEBOV-396	2016-03-18 13:09:02	1	VP291-VTS#230	50	Yes	76.7983	50
031716-ZEBOV-392	2016-03-18 13:09:02	3	VP291-VTS#230	50	Yes	72.491	50
031616-ZEBOV-352	2016-03-17 13:09:02	2	VP291-VTS#231	50	Yes	673.149	400
031616-ZEBOV-348	2016-03-17 13:09:02	4	VP291-VTS#231	50	Yes	568.328	200
031616-ZEBOV-360	2016-03-17 13:09:02	1	VP291-VTS#231	50	Yes	541.302	200
031616-ZEBOV-356	2016-03-17 13:09:02	3	VP291-VTS#231	50	Yes	560.72	400
031716-ZEBOV-388	2016-03-18 13:09:02	2	VP291-VTS#231	50	Yes	572.376	200
031716-ZEBOV-384	2016-03-18 13:09:02	4	VP291-VTS#231	50	Yes	534.124	200
031716-ZEBOV-396	2016-03-18 13:09:02	1	VP291-VTS#231	50	Yes	464.553	200
031716-ZEBOV-392	2016-03-18 13:09:02	3	VP291-VTS#231	50	Yes	481.516	200
031616-ZEBOV-353	2016-03-17 13:09:02	2	VP291-VTS#232	50	Yes	224.536	100
031616-ZEBOV-349	2016-03-17 13:09:02	4	VP291-VTS#232	50	Yes	201.892	100
031616-ZEBOV-361	2016-03-17 13:09:02	1	VP291-VTS#232	50	Yes	251.213	100
031616-ZEBOV-357	2016-03-17 13:09:02	3	VP291-VTS#232	50	Yes	249.839	100
031716-ZEBOV-388	2016-03-18 13:09:02	2	VP291-VTS#232	50	Yes	215.727	50
031716-ZEBOV-384	2016-03-18 13:09:02	4	VP291-VTS#232	50	Yes	218.928	100
031716-ZEBOV-396	2016-03-18 13:09:02	1	VP291-VTS#232	50	Yes	196.854	100
031716-ZEBOV-392	2016-03-18 13:09:02	3	VP291-VTS#232	50	Yes	212.148	100
031616-ZEBOV-353	2016-03-17 13:09:02	2	VP291-VTS#233	50	Yes	268.85	200
031616-ZEBOV-349	2016-03-17 13:09:02	4	VP291-VTS#233	50	Yes	221.703	100
031616-ZEBOV-361	2016-03-17 13:09:02	1	VP291-VTS#233	50	Yes	187.713	100
031716-ZEBOV-388	2016-03-18 13:09:02	2	VP291-VTS#233	50	Yes	257.579	100
031716-ZEBOV-384	2016-03-18 13:09:02	4	VP291-VTS#233	50	Yes	234.848	100
031716-ZEBOV-396	2016-03-18 13:09:02	1	VP291-VTS#233	50	Yes	228.623	100
031716-ZEBOV-392	2016-03-18 13:09:02	3	VP291-VTS#233	50	Yes	240.811	100
032316-ZEBOV-470	2016-03-24 13:09:02	3	VP291-VTS#233	50	Yes	252.293	200
031616-ZEBOV-353	2016-03-17 13:09:02	2	VP291-VTS#234	50	Yes	51.9988	0
031616-ZEBOV-348	2016-03-17 13:09:02	4	VP291-VTS#234	50	Yes	62.1092	0
031616-ZEBOV-348	2016-03-17 13:09:02	4	VP291-VTS#234	50	Yes	66.8516	0
031616-ZEBOV-348	2016-03-17 13:09:02	4	VP291-VTS#234	50	Yes	79.8275	50
031616-ZEBOV-361	2016-03-17 13:09:02	1	VP291-VTS#234	50	Yes	49.7901	0
031616-ZEBOV-356	2016-03-17 13:09:02	3	VP291-VTS#234	50	Yes	0	0
031616-ZEBOV-356	2016-03-17 13:09:02	3	VP291-VTS#234	50	Yes	47.1654	0
031616-ZEBOV-356	2016-03-17 13:09:02	3	VP291-VTS#234	50	Yes	53.6526	0
031716-ZEBOV-382	2016-03-18 13:09:02	4	VP291-VTS#234	50	Yes	59.9111	0
031716-ZEBOV-383	2016-03-18 13:09:02	4	VP291-VTS#234	50	Yes	76.4388	0
031716-ZEBOV-384	2016-03-18 13:09:02	4	VP291-VTS#234	50	Yes	61.7923	0
031716-ZEBOV-397	2016-03-18 13:09:02	1	VP291-VTS#234	50	Yes	0	0
031716-ZEBOV-391	2016-03-18 13:09:02	3	VP291-VTS#234	50	Yes	0	0
031716-ZEBOV-392	2016-03-18 13:09:02	3	VP291-VTS#234	50	Yes	55.153	0
032216-ZEBOV-446	2016-03-23 13:09:02	2	VP291-VTS#234	50	Yes	59.897	50
032316-ZEBOV-468	2016-03-24 13:09:02	3	VP291-VTS#234	50	Yes	54.7784	50
032316-ZEBOV-470	2016-03-24 13:09:02	3	VP291-VTS#234	50	Yes	68.4315	50
032416-ZEBOV-483	2016-03-25 13:09:02	3	VP291-VTS#234	50	Yes	44.2747	0
032416-ZEBOV-484	2016-03-25 13:09:02	3	VP291-VTS#234	50	Yes	41.8695	0
032416-ZEBOV-485	2016-03-25 13:09:02	3	VP291-VTS#234	50	Yes	44.8359	0
031616-ZEBOV-352	2016-03-17 13:09:02	2	VP291-VTS#235	50	Yes	70.2959	0
031616-ZEBOV-352	2016-03-17 13:09:02	2	VP291-VTS#235	50	Yes	90.212	50
031616-ZEBOV-352	2016-03-17 13:09:02	2	VP291-VTS#235	50	Yes	158.324	50
031616-ZEBOV-360	2016-03-17 13:09:02	1	VP291-VTS#235	50	Yes	99.16	0
031616-ZEBOV-360	2016-03-17 13:09:02	1	VP291-VTS#235	50	Yes	125.591	50
031616-ZEBOV-360	2016-03-17 13:09:02	1	VP291-VTS#235	50	Yes	128.067	50
031616-ZEBOV-357	2016-03-17 13:09:02	3	VP291-VTS#235	50	Yes	127.67	50
031716-ZEBOV-386	2016-03-18 13:09:02	2	VP291-VTS#235	50	Yes	144.947	0
031716-ZEBOV-387	2016-03-18 13:09:02	2	VP291-VTS#235	50	Yes	132.928	50
031716-ZEBOV-388	2016-03-18 13:09:02	2	VP291-VTS#235	50	Yes	100.835	50
031716-ZEBOV-385	2016-03-18 13:09:02	4	VP291-VTS#235	50	Yes	311.452	200
031716-ZEBOV-394	2016-03-18 13:09:02	1	VP291-VTS#235	50	Yes	98.0232	50
031716-ZEBOV-395	2016-03-18 13:09:02	1	VP291-VTS#235	50	Yes	108.585	50
031716-ZEBOV-396	2016-03-18 13:09:02	1	VP291-VTS#235	50	Yes	114.167	50
031716-ZEBOV-393	2016-03-18 13:09:02	3	VP291-VTS#235	50	Yes	98.8265	50
032316-ZEBOV-463	2016-03-24 13:09:02	4	VP291-VTS#235	50	Yes	151.943	100
031616-ZEBOV-353	2016-03-17 13:09:02	2	VP291-VTS#236	50	Yes	242.664	100
031616-ZEBOV-348	2016-03-17 13:09:02	4	VP291-VTS#236	50	Yes	182.972	100
031616-ZEBOV-349	2016-03-17 13:09:02	4	VP291-VTS#236	50	Yes	125.975	50
031616-ZEBOV-361	2016-03-17 13:09:02	1	VP291-VTS#236	50	Yes	217.01	100
031616-ZEBOV-355	2016-03-17 13:09:02	3	VP291-VTS#236	50	Yes	206.773	100
031616-ZEBOV-356	2016-03-17 13:09:02	3	VP291-VTS#236	50	Yes	169.97	100
031616-ZEBOV-357	2016-03-17 13:09:02	3	VP291-VTS#236	50	Yes	208.863	100
031716-ZEBOV-385	2016-03-18 13:09:02	4	VP291-VTS#236	50	Yes	177.876	100
031716-ZEBOV-385	2016-03-18 13:09:02	4	VP291-VTS#236	50	Yes	180.296	100
031716-ZEBOV-385	2016-03-18 13:09:02	4	VP291-VTS#236	50	Yes	188.676	100
031716-ZEBOV-397	2016-03-18 13:09:02	1	VP291-VTS#236	50	Yes	142.605	100
031716-ZEBOV-393	2016-03-18 13:09:02	3	VP291-VTS#236	50	Yes	162.678	100
031716-ZEBOV-393	2016-03-18 13:09:02	3	VP291-VTS#236	50	Yes	168.086	100
031716-ZEBOV-393	2016-03-18 13:09:02	3	VP291-VTS#236	50	Yes	172.037	100
032216-ZEBOV-446	2016-03-23 13:09:02	2	VP291-VTS#236	50	Yes	199.187	100
032316-ZEBOV-463	2016-03-24 13:09:02	4	VP291-VTS#236	50	Yes	186.23	200
032316-ZEBOV-465	2016-03-24 13:09:02	4	VP291-VTS#236	50	Yes	185.603	100
032316-ZEBOV-466	2016-03-24 13:09:02	4	VP291-VTS#236	50	Yes	160.649	200
031616-ZEBOV-352	2016-03-17 13:09:02	2	VP291-VTS#237	50	Yes	0	0
031616-ZEBOV-353	2016-03-17 13:09:02	2	VP291-VTS#237	50	Yes	0	0
031616-ZEBOV-349	2016-03-17 13:09:02	4	VP291-VTS#237	50	Yes	0	0
031616-ZEBOV-359	2016-03-17 13:09:02	1	VP291-VTS#237	50	Yes	0	0
031616-ZEBOV-360	2016-03-17 13:09:02	1	VP291-VTS#237	50	Yes	0	0
031616-ZEBOV-361	2016-03-17 13:09:02	1	VP291-VTS#237	50	Yes	0	0
031616-ZEBOV-357	2016-03-17 13:09:02	3	VP291-VTS#237	50	Yes	0	0
031716-ZEBOV-385	2016-03-18 13:09:02	4	VP291-VTS#237	50	Yes	0	0
031716-ZEBOV-397	2016-03-18 13:09:02	1	VP291-VTS#237	50	Yes	0	0
031716-ZEBOV-397	2016-03-18 13:09:02	1	VP291-VTS#237	50	Yes	0	0
031716-ZEBOV-397	2016-03-18 13:09:02	1	VP291-VTS#237	50	Yes	0	0
031716-ZEBOV-393	2016-03-18 13:09:02	3	VP291-VTS#237	50	Yes	0	0
032216-ZEBOV-446	2016-03-23 13:09:02	2	VP291-VTS#237	50	Yes	0	0
032216-ZEBOV-446	2016-03-23 13:09:02	2	VP291-VTS#237	50	Yes	0	0
032216-ZEBOV-446	2016-03-23 13:09:02	2	VP291-VTS#237	50	Yes	0	0
032816-ZEBOV-509	2016-03-29 13:09:02	2	VP291-VTS#237	50	Yes	0	0
032816-ZEBOV-510	2016-03-29 13:09:02	2	VP291-VTS#237	50	Yes	0	0
032816-ZEBOV-511	2016-03-29 13:09:02	2	VP291-VTS#237	50	Yes	0	0
022916-ZEBOV-096	2016-03-01 16:45:50	4	VP291-VTS#24	100	Yes	1179.77	800
022916-ZEBOV-097	2016-03-01 16:45:50	4	VP291-VTS#24	100	Yes	1227.6	1600
022916-ZEBOV-107	2016-03-01 16:45:50	1	VP291-VTS#24	100	Yes	1055.33	800
022916-ZEBOV-107	2016-03-01 16:45:50	1	VP291-VTS#24	100	Yes	1100.29	800
022916-ZEBOV-107	2016-03-01 16:45:50	1	VP291-VTS#24	100	Yes	1136.85	1600
022916-ZEBOV-101	2016-03-01 16:45:50	3	VP291-VTS#24	100	Yes	894.809	400
022916-ZEBOV-103	2016-03-01 16:45:50	3	VP291-VTS#24	100	Yes	1199.38	800
030316-ZEBOV-155	2016-03-04 13:09:02	2	VP291-VTS#24	100	Yes	1019.9	800
030316-ZEBOV-165	2016-03-04 13:09:02	1	VP291-VTS#24	100	Yes	983.991	800
032016-ZEBOV-408	2016-03-21 13:09:02	2	VP291-VTS#24	100	Yes	1120.36	800
032016-ZEBOV-408	2016-03-21 13:09:02	2	VP291-VTS#24	100	Yes	1234.8	800
032016-ZEBOV-408	2016-03-21 13:09:02	2	VP291-VTS#24	100	Yes	1391.42	800
032016-ZEBOV-414	2016-03-21 13:09:02	3	VP291-VTS#24	100	Yes	1005.46	800
032016-ZEBOV-419	2016-03-22 13:09:02	4	VP291-VTS#24	100	Yes	1569.7	1600
032016-ZEBOV-421	2016-03-22 13:09:02	4	VP291-VTS#24	100	Yes	1204.06	1600
032016-ZEBOV-422	2016-03-22 13:09:02	4	VP291-VTS#24	100	Yes	1244.34	800
032116-ZEBOV-425	2016-03-22 13:09:02	3	VP291-VTS#24	100	Yes	1020.42	800
032316-ZEBOV-479	2016-03-25 13:09:02	4	VP291-VTS#24	100	Yes	1281.96	800
032316-ZEBOV-481	2016-03-25 13:09:02	3	VP291-VTS#24	100	Yes	1094.14	800
032316-ZEBOV-482	2016-03-25 13:09:02	3	VP291-VTS#24	100	Yes	1030.45	800
032416-ZEBOV-483	2016-03-25 13:09:02	3	VP291-VTS#24	100	Yes	870.706	400
022916-ZEBOV-093	2016-03-01 16:45:50	2	VP291-VTS#25	50	Yes	392.583	200
022916-ZEBOV-108	2016-03-01 16:45:50	1	VP291-VTS#25	50	Yes	380.36	400
022916-ZEBOV-103	2016-03-01 16:45:50	3	VP291-VTS#25	50	Yes	438.119	400
030316-ZEBOV-155	2016-03-04 13:09:02	2	VP291-VTS#25	50	Yes	347.681	200
030316-ZEBOV-165	2016-03-04 13:09:02	1	VP291-VTS#25	50	Yes	394.065	400
030316-ZEBOV-160	2016-03-04 13:09:02	3	VP291-VTS#25	50	Yes	339.062	200
032016-ZEBOV-419	2016-03-22 13:09:02	4	VP291-VTS#25	50	Yes	451.539	400
032316-ZEBOV-479	2016-03-25 13:09:02	4	VP291-VTS#25	50	Yes	449.69	200
022916-ZEBOV-093	2016-03-01 16:45:50	2	VP291-VTS#26	50	Yes	Null	0
022916-ZEBOV-093	2016-03-01 16:45:50	2	VP291-VTS#26	50	Yes	113.913	50
022916-ZEBOV-097	2016-03-01 16:45:50	4	VP291-VTS#26	50	Yes	113.115	100
022916-ZEBOV-099	2016-03-01 16:45:50	4	VP291-VTS#26	50	Yes	144.496	100
022916-ZEBOV-108	2016-03-01 16:45:50	1	VP291-VTS#26	50	Yes	109.62	100
022916-ZEBOV-108	2016-03-01 16:45:50	1	VP291-VTS#26	50	Yes	111.031	100
022916-ZEBOV-108	2016-03-01 16:45:50	1	VP291-VTS#26	50	Yes	120.135	100
022916-ZEBOV-103	2016-03-01 16:45:50	3	VP291-VTS#26	50	Yes	128.918	100
030316-ZEBOV-165	2016-03-04 13:09:02	1	VP291-VTS#26	50	Yes	112.141	100
032016-ZEBOV-408	2016-03-21 13:09:02	2	VP291-VTS#26	50	Yes	106.983	100
032016-ZEBOV-408	2016-03-21 13:09:02	2	VP291-VTS#26	50	Yes	134.043	100
032016-ZEBOV-408	2016-03-21 13:09:02	2	VP291-VTS#26	50	Yes	135.329	100
032016-ZEBOV-421	2016-03-22 13:09:02	4	VP291-VTS#26	50	Yes	139.828	100
032016-ZEBOV-422	2016-03-22 13:09:02	4	VP291-VTS#26	50	Yes	144.916	100
032116-ZEBOV-425	2016-03-22 13:09:02	3	VP291-VTS#26	50	Yes	119.279	100
032216-ZEBOV-442	2016-03-23 13:09:02	2	VP291-VTS#26	50	Yes	109.515	50
032316-ZEBOV-479	2016-03-25 13:09:02	4	VP291-VTS#26	50	Yes	155.047	100
032316-ZEBOV-481	2016-03-25 13:09:02	3	VP291-VTS#26	50	Yes	136.106	100
032316-ZEBOV-482	2016-03-25 13:09:02	3	VP291-VTS#26	50	Yes	124.075	100
032716-ZEBOV-503	2016-03-28 13:09:02	3	VP291-VTS#26	50	Yes	112.079	100
032716-ZEBOV-504	2016-03-28 13:09:02	3	VP291-VTS#26	50	Yes	107.894	100
032716-ZEBOV-505	2016-03-28 13:09:02	3	VP291-VTS#26	50	Yes	107.016	100
022916-ZEBOV-108	2016-03-01 16:45:50	1	VP291-VTS#27	50	Yes	79.2198	100
022916-ZEBOV-103	2016-03-01 16:45:50	3	VP291-VTS#27	50	Yes	83.2695	50
030316-ZEBOV-165	2016-03-04 13:09:02	1	VP291-VTS#27	50	Yes	72.6161	50
030316-ZEBOV-160	2016-03-04 13:09:02	3	VP291-VTS#27	50	Yes	86.3188	50
032016-ZEBOV-419	2016-03-22 13:09:02	4	VP291-VTS#27	50	Yes	116.488	100
032216-ZEBOV-442	2016-03-23 13:09:02	2	VP291-VTS#27	50	Yes	66.9772	50
032216-ZEBOV-446	2016-03-23 13:09:02	2	VP291-VTS#27	50	Yes	74.2896	50
032316-ZEBOV-479	2016-03-25 13:09:02	4	VP291-VTS#27	50	Yes	98.005	50
022916-ZEBOV-093	2016-03-01 16:45:50	2	VP291-VTS#28	50	Yes	53.3154	0
022916-ZEBOV-108	2016-03-01 16:45:50	1	VP291-VTS#28	50	Yes	38.5464	50
022916-ZEBOV-103	2016-03-01 16:45:50	3	VP291-VTS#28	50	Yes	40.4681	0
030316-ZEBOV-165	2016-03-04 13:09:02	1	VP291-VTS#28	50	Yes	31.8273	0
030316-ZEBOV-166	2016-03-04 13:09:02	1	VP291-VTS#28	50	Yes	32.4785	0
030316-ZEBOV-167	2016-03-04 13:09:02	1	VP291-VTS#28	50	Yes	37.9353	0
030316-ZEBOV-160	2016-03-04 13:09:02	3	VP291-VTS#28	50	Yes	48.5572	0
030316-ZEBOV-160	2016-03-04 13:09:02	3	VP291-VTS#28	50	Yes	48.6223	0
030316-ZEBOV-160	2016-03-04 13:09:02	3	VP291-VTS#28	50	Yes	54.4731	50
032016-ZEBOV-419	2016-03-22 13:09:02	4	VP291-VTS#28	50	Yes	39.0278	0
032216-ZEBOV-442	2016-03-23 13:09:02	2	VP291-VTS#28	50	Yes	39.8414	0
032216-ZEBOV-444	2016-03-23 13:09:02	2	VP291-VTS#28	50	Yes	32.416	0
022916-ZEBOV-093	2016-03-01 16:45:50	2	VP291-VTS#29	50	Yes	31.319	0
022916-ZEBOV-108	2016-03-01 16:45:50	1	VP291-VTS#29	50	Yes	27.2477	0
022916-ZEBOV-103	2016-03-01 16:45:50	3	VP291-VTS#29	50	Yes	27.745	0
030316-ZEBOV-155	2016-03-04 13:09:02	2	VP291-VTS#29	50	Yes	10.802	0
030316-ZEBOV-151	2016-03-04 13:09:02	4	VP291-VTS#29	50	Yes	52.655	0
030316-ZEBOV-165	2016-03-04 13:09:02	1	VP291-VTS#29	50	Yes	16.967	0
032116-ZEBOV-425	2016-03-22 13:09:02	3	VP291-VTS#29	50	Yes	Null	0
022916-ZEBOV-105	2016-03-01 13:09:02	1	VP291-VTS#3	100	Yes	2828.66	3200
030216-ZEBOV-137	2016-03-03 13:09:02	4	VP291-VTS#3	100	Yes	4233.5	3200
030216-ZEBOV-147	2016-03-03 13:09:02	1	VP291-VTS#3	100	Yes	2955.25	1600
030216-ZEBOV-142	2016-03-03 13:09:02	3	VP291-VTS#3	100	Yes	3159.68	1600
032016-ZEBOV-408	2016-03-21 13:09:02	2	VP291-VTS#3	100	Yes	3604.51	3200
032016-ZEBOV-413	2016-03-21 13:09:02	3	VP291-VTS#3	100	Yes	2883.42	3200
032116-ZEBOV-431	2016-03-22 13:09:02	2	VP291-VTS#3	100	Yes	4453.48	1600
032016-ZEBOV-418	2016-03-22 13:09:02	4	VP291-VTS#3	100	Yes	3289.9	3200
022916-ZEBOV-093	2016-03-01 16:45:50	2	VP291-VTS#30	50	Yes	0	0
022916-ZEBOV-108	2016-03-01 16:45:50	1	VP291-VTS#30	50	Yes	21.631	0
022916-ZEBOV-103	2016-03-01 16:45:50	3	VP291-VTS#30	50	Yes	17.799	0
030316-ZEBOV-151	2016-03-04 13:09:02	4	VP291-VTS#30	50	Yes	0	0
030316-ZEBOV-166	2016-03-04 13:09:02	1	VP291-VTS#30	50	Yes	15.726	0
032116-ZEBOV-425	2016-03-22 13:09:02	3	VP291-VTS#30	50	Yes	58.662	0
032216-ZEBOV-442	2016-03-23 13:09:02	2	VP291-VTS#30	50	Yes	Null	0
022916-ZEBOV-108	2016-03-01 16:45:50	1	VP291-VTS#31	600	Yes	11816.9	9600
022916-ZEBOV-103	2016-03-01 16:45:50	3	VP291-VTS#31	600	Yes	11335.9	9600
030316-ZEBOV-151	2016-03-04 13:09:02	4	VP291-VTS#31	600	Yes	24014.1	19200
030316-ZEBOV-166	2016-03-04 13:09:02	1	VP291-VTS#31	600	Yes	12445.4	9600
032016-ZEBOV-409	2016-03-21 13:09:02	2	VP291-VTS#31	600	Yes	12277.9	9600
032016-ZEBOV-419	2016-03-22 13:09:02	4	VP291-VTS#31	600	Yes	19864.8	19200
032116-ZEBOV-425	2016-03-22 13:09:02	3	VP291-VTS#31	600	Yes	8334.81	4800
032216-ZEBOV-442	2016-03-23 13:09:02	2	VP291-VTS#31	600	Yes	12416	9600
022916-ZEBOV-093	2016-03-01 16:45:50	2	VP291-VTS#32	1200	Yes	11903.6	9600
022916-ZEBOV-099	2016-03-01 16:45:50	4	VP291-VTS#32	1200	Yes	12643.1	9600
022916-ZEBOV-108	2016-03-01 16:45:50	1	VP291-VTS#32	1200	Yes	9505.97	9600
030316-ZEBOV-151	2016-03-04 13:09:02	4	VP291-VTS#32	1200	Yes	15691.4	9600
030316-ZEBOV-166	2016-03-04 13:09:02	1	VP291-VTS#32	1200	Yes	10817.2	9600
032116-ZEBOV-425	2016-03-22 13:09:02	3	VP291-VTS#32	1200	Yes	9376.32	4800
032216-ZEBOV-442	2016-03-23 13:09:02	2	VP291-VTS#32	1200	Yes	11945.1	9600
032316-ZEBOV-471	2016-03-24 13:09:02	3	VP291-VTS#32	1200	Yes	11440.5	9600
022916-ZEBOV-094	2016-03-01 16:45:50	2	VP291-VTS#33	300	Yes	17548.4	9600
022916-ZEBOV-099	2016-03-01 16:45:50	4	VP291-VTS#33	300	Yes	16305.3	9600
022916-ZEBOV-109	2016-03-01 16:45:50	1	VP291-VTS#33	300	Yes	10860.8	9600
030316-ZEBOV-151	2016-03-04 13:09:02	4	VP291-VTS#33	300	Yes	14843.7	9600
030316-ZEBOV-166	2016-03-04 13:09:02	1	VP291-VTS#33	300	Yes	10750.7	9600
032116-ZEBOV-425	2016-03-22 13:09:02	3	VP291-VTS#33	300	Yes	9513.77	4800
032316-ZEBOV-471	2016-03-24 13:09:02	3	VP291-VTS#33	300	Yes	13208	9600
032816-ZEBOV-512	2016-03-29 13:09:02	2	VP291-VTS#33	300	Yes	9559.99	9600
022916-ZEBOV-094	2016-03-01 16:45:50	2	VP291-VTS#34	200	Yes	3745.27	1600
022916-ZEBOV-099	2016-03-01 16:45:50	4	VP291-VTS#34	200	Yes	4015.72	3200
022916-ZEBOV-109	2016-03-01 16:45:50	1	VP291-VTS#34	200	Yes	3419.9	3200
030316-ZEBOV-151	2016-03-04 13:09:02	4	VP291-VTS#34	200	Yes	4852.38	3200
030316-ZEBOV-166	2016-03-04 13:09:02	1	VP291-VTS#34	200	Yes	3119.14	3200
032116-ZEBOV-426	2016-03-22 13:09:02	3	VP291-VTS#34	200	Yes	3363.86	1600
032316-ZEBOV-471	2016-03-24 13:09:02	3	VP291-VTS#34	200	Yes	4473.88	3200
032816-ZEBOV-512	2016-03-29 13:09:02	2	VP291-VTS#34	200	Yes	3080.47	3200
022916-ZEBOV-094	2016-03-01 16:45:50	2	VP291-VTS#35	100	Yes	1342.8	800
022916-ZEBOV-099	2016-03-01 16:45:50	4	VP291-VTS#35	100	Yes	1496.45	1600
022916-ZEBOV-109	2016-03-01 16:45:50	1	VP291-VTS#35	100	Yes	1364.28	1600
030316-ZEBOV-151	2016-03-04 13:09:02	4	VP291-VTS#35	100	Yes	1470.49	800
030316-ZEBOV-166	2016-03-04 13:09:02	1	VP291-VTS#35	100	Yes	1044.42	800
032116-ZEBOV-426	2016-03-22 13:09:02	3	VP291-VTS#35	100	Yes	1112.05	800
032316-ZEBOV-471	2016-03-24 13:09:02	3	VP291-VTS#35	100	Yes	1465.61	800
032816-ZEBOV-512	2016-03-29 13:09:02	2	VP291-VTS#35	100	Yes	1070.58	800
022916-ZEBOV-094	2016-03-01 16:45:50	2	VP291-VTS#36	50	Yes	539.512	400
022916-ZEBOV-099	2016-03-01 16:45:50	4	VP291-VTS#36	50	Yes	384.117	400
022916-ZEBOV-109	2016-03-01 16:45:50	1	VP291-VTS#36	50	Yes	391.746	400
030316-ZEBOV-155	2016-03-04 13:09:02	2	VP291-VTS#36	50	Yes	349.737	200
030316-ZEBOV-151	2016-03-04 13:09:02	4	VP291-VTS#36	50	Yes	515.539	200
030316-ZEBOV-151	2016-03-04 13:09:02	4	VP291-VTS#36	50	Yes	539.163	400
030316-ZEBOV-165	2016-03-04 13:09:02	1	VP291-VTS#36	50	Yes	506.621	400
030316-ZEBOV-166	2016-03-04 13:09:02	1	VP291-VTS#36	50	Yes	318.594	200
030316-ZEBOV-167	2016-03-04 13:09:02	1	VP291-VTS#36	50	Yes	356.805	200
032116-ZEBOV-426	2016-03-22 13:09:02	3	VP291-VTS#36	50	Yes	243.068	100
032116-ZEBOV-426	2016-03-22 13:09:02	3	VP291-VTS#36	50	Yes	373.657	200
032116-ZEBOV-426	2016-03-22 13:09:02	3	VP291-VTS#36	50	Yes	430.361	200
032216-ZEBOV-442	2016-03-23 13:09:02	2	VP291-VTS#36	50	Yes	404.918	200
032216-ZEBOV-444	2016-03-23 13:09:02	2	VP291-VTS#36	50	Yes	437.357	200
032216-ZEBOV-441	2016-03-23 13:09:02	4	VP291-VTS#36	50	Yes	459.559	200
032316-ZEBOV-471	2016-03-24 13:09:02	3	VP291-VTS#36	50	Yes	494.727	400
032816-ZEBOV-509	2016-03-29 13:09:02	2	VP291-VTS#36	50	Yes	354.729	400
032816-ZEBOV-511	2016-03-29 13:09:02	2	VP291-VTS#36	50	Yes	333.353	400
032816-ZEBOV-512	2016-03-29 13:09:02	2	VP291-VTS#36	50	Yes	290.392	200
022916-ZEBOV-094	2016-03-01 16:45:50	2	VP291-VTS#37	50	Yes	297.963	400
022916-ZEBOV-099	2016-03-01 16:45:50	4	VP291-VTS#37	50	Yes	244.454	200
022916-ZEBOV-109	2016-03-01 16:45:50	1	VP291-VTS#37	50	Yes	236.518	200
030316-ZEBOV-166	2016-03-04 13:09:02	1	VP291-VTS#37	50	Yes	162.678	100
032116-ZEBOV-426	2016-03-22 13:09:02	3	VP291-VTS#37	50	Yes	166.209	100
032216-ZEBOV-439	2016-03-23 13:09:02	4	VP291-VTS#37	50	Yes	262.432	100
032316-ZEBOV-471	2016-03-24 13:09:02	3	VP291-VTS#37	50	Yes	246.688	200
032816-ZEBOV-512	2016-03-29 13:09:02	2	VP291-VTS#37	50	Yes	196.969	200
022916-ZEBOV-094	2016-03-01 16:45:50	2	VP291-VTS#38	50	Yes	32.651	0
022916-ZEBOV-099	2016-03-01 16:45:50	4	VP291-VTS#38	50	Yes	40.8627	0
022916-ZEBOV-109	2016-03-01 16:45:50	1	VP291-VTS#38	50	Yes	40.699	0
030316-ZEBOV-167	2016-03-04 13:09:02	1	VP291-VTS#38	50	Yes	44.4712	0
032116-ZEBOV-426	2016-03-22 13:09:02	3	VP291-VTS#38	50	Yes	Null	0
032216-ZEBOV-439	2016-03-23 13:09:02	4	VP291-VTS#38	50	Yes	55.102	0
032316-ZEBOV-471	2016-03-24 13:09:02	3	VP291-VTS#38	50	Yes	38.9601	0
032816-ZEBOV-512	2016-03-29 13:09:02	2	VP291-VTS#38	50	Yes	32.892	0
022916-ZEBOV-099	2016-03-01 16:45:50	4	VP291-VTS#39	50	Yes	35.6798	0
022916-ZEBOV-109	2016-03-01 16:45:50	1	VP291-VTS#39	50	Yes	42.2375	50
030316-ZEBOV-167	2016-03-04 13:09:02	1	VP291-VTS#39	50	Yes	29.3314	0
032016-ZEBOV-409	2016-03-21 13:09:02	2	VP291-VTS#39	50	Yes	28.652	0
032116-ZEBOV-427	2016-03-22 13:09:02	3	VP291-VTS#39	50	Yes	18.777	0
032216-ZEBOV-444	2016-03-23 13:09:02	2	VP291-VTS#39	50	Yes	24.467	0
032216-ZEBOV-439	2016-03-23 13:09:02	4	VP291-VTS#39	50	Yes	Null	0
032316-ZEBOV-471	2016-03-24 13:09:02	3	VP291-VTS#39	50	Yes	37.4055	0
022916-ZEBOV-105	2016-03-01 13:09:02	1	VP291-VTS#4	100	Yes	1457	1600
022916-ZEBOV-090	2016-03-01 16:45:50	2	VP291-VTS#4	100	Yes	1154.27	800
030216-ZEBOV-136	2016-03-03 13:09:02	4	VP291-VTS#4	100	Yes	1911.84	1600
030216-ZEBOV-137	2016-03-03 13:09:02	4	VP291-VTS#4	100	Yes	2055.7	1600
030216-ZEBOV-147	2016-03-03 13:09:02	1	VP291-VTS#4	100	Yes	1609.66	800
030216-ZEBOV-147	2016-03-03 13:09:02	1	VP291-VTS#4	100	Yes	1821.93	800
030216-ZEBOV-147	2016-03-03 13:09:02	1	VP291-VTS#4	100	Yes	1903.77	800
030216-ZEBOV-140	2016-03-03 13:09:02	3	VP291-VTS#4	100	Yes	1986.12	1600
030216-ZEBOV-142	2016-03-03 13:09:02	3	VP291-VTS#4	100	Yes	1814.36	1600
032016-ZEBOV-413	2016-03-21 13:09:02	3	VP291-VTS#4	100	Yes	1322.34	800
032116-ZEBOV-431	2016-03-22 13:09:02	2	VP291-VTS#4	100	Yes	1829.32	400
032116-ZEBOV-431	2016-03-22 13:09:02	2	VP291-VTS#4	100	Yes	1908.22	800
032116-ZEBOV-431	2016-03-22 13:09:02	2	VP291-VTS#4	100	Yes	1925.08	800
032016-ZEBOV-418	2016-03-22 13:09:02	4	VP291-VTS#4	100	Yes	1711.86	1600
032016-ZEBOV-420	2016-03-22 13:09:02	4	VP291-VTS#4	100	Yes	1377.26	1600
032016-ZEBOV-421	2016-03-22 13:09:02	4	VP291-VTS#4	100	Yes	1636.86	1600
032016-ZEBOV-422	2016-03-22 13:09:02	4	VP291-VTS#4	100	Yes	1785.84	1600
032116-ZEBOV-425	2016-03-22 13:09:02	3	VP291-VTS#4	100	Yes	1798.02	1600
032116-ZEBOV-426	2016-03-22 13:09:02	3	VP291-VTS#4	100	Yes	1907.63	800
032316-ZEBOV-481	2016-03-25 13:09:02	3	VP291-VTS#4	100	Yes	1800.83	1600
032316-ZEBOV-482	2016-03-25 13:09:02	3	VP291-VTS#4	100	Yes	1598.72	1600
032416-ZEBOV-483	2016-03-25 13:09:02	3	VP291-VTS#4	100	Yes	1697.13	1600
022916-ZEBOV-094	2016-03-01 16:45:50	2	VP291-VTS#40	50	Yes	0	0
022916-ZEBOV-094	2016-03-01 16:45:50	2	VP291-VTS#40	50	Yes	12.483	0
022916-ZEBOV-094	2016-03-01 16:45:50	2	VP291-VTS#40	50	Yes	12.614	0
022916-ZEBOV-097	2016-03-01 16:45:50	4	VP291-VTS#40	50	Yes	Null	0
022916-ZEBOV-099	2016-03-01 16:45:50	4	VP291-VTS#40	50	Yes	18.097	0
022916-ZEBOV-109	2016-03-01 16:45:50	1	VP291-VTS#40	50	Yes	10.664	0
022916-ZEBOV-109	2016-03-01 16:45:50	1	VP291-VTS#40	50	Yes	19.29	0
022916-ZEBOV-109	2016-03-01 16:45:50	1	VP291-VTS#40	50	Yes	22.123	0
022916-ZEBOV-103	2016-03-01 16:45:50	3	VP291-VTS#40	50	Yes	20.169	0
030316-ZEBOV-167	2016-03-04 13:09:02	1	VP291-VTS#40	50	Yes	17.862	0
032216-ZEBOV-444	2016-03-23 13:09:02	2	VP291-VTS#40	50	Yes	20.323	0
032316-ZEBOV-481	2016-03-25 13:09:02	3	VP291-VTS#40	50	Yes	25.515	0
032316-ZEBOV-482	2016-03-25 13:09:02	3	VP291-VTS#40	50	Yes	Null	0
032416-ZEBOV-483	2016-03-25 13:09:02	3	VP291-VTS#40	50	Yes	Null	0
030116-ZEBOV-115	2016-03-02 13:09:02	1	VP291-VTS#41	200	Yes	1394.76	1600
030316-ZEBOV-166	2016-03-04 13:09:02	1	VP291-VTS#41	200	Yes	1494.91	800
030316-ZEBOV-167	2016-03-04 13:09:02	1	VP291-VTS#41	200	Yes	1315.05	800
030316-ZEBOV-168	2016-03-04 13:09:02	1	VP291-VTS#41	200	Yes	1385.92	800
032016-ZEBOV-409	2016-03-21 13:09:02	2	VP291-VTS#41	200	Yes	2135.71	1600
032016-ZEBOV-414	2016-03-21 13:09:02	3	VP291-VTS#41	200	Yes	1367.16	800
032116-ZEBOV-427	2016-03-22 13:09:02	3	VP291-VTS#41	200	Yes	1253.8	800
032116-ZEBOV-427	2016-03-22 13:09:02	3	VP291-VTS#41	200	Yes	1311.42	800
032116-ZEBOV-427	2016-03-22 13:09:02	3	VP291-VTS#41	200	Yes	1337.41	800
032216-ZEBOV-442	2016-03-23 13:09:02	2	VP291-VTS#41	200	Yes	1317.81	800
032216-ZEBOV-444	2016-03-23 13:09:02	2	VP291-VTS#41	200	Yes	1282.04	800
032216-ZEBOV-439	2016-03-23 13:09:02	4	VP291-VTS#41	200	Yes	1476.85	400
032216-ZEBOV-439	2016-03-23 13:09:02	4	VP291-VTS#41	200	Yes	1483.94	400
032216-ZEBOV-439	2016-03-23 13:09:02	4	VP291-VTS#41	200	Yes	1603.79	800
032316-ZEBOV-464	2016-03-24 13:09:02	4	VP291-VTS#41	200	Yes	1659.57	800
032816-ZEBOV-510	2016-03-29 13:09:02	2	VP291-VTS#41	200	Yes	1364.7	1600
032816-ZEBOV-511	2016-03-29 13:09:02	2	VP291-VTS#41	200	Yes	1119.64	800
032816-ZEBOV-512	2016-03-29 13:09:02	2	VP291-VTS#41	200	Yes	1207.98	1600
030116-ZEBOV-115	2016-03-02 13:09:02	1	VP291-VTS#42	100	Yes	617.289	400
030316-ZEBOV-167	2016-03-04 13:09:02	1	VP291-VTS#42	100	Yes	614.471	400
032016-ZEBOV-410	2016-03-21 13:09:02	2	VP291-VTS#42	100	Yes	376.803	200
032016-ZEBOV-414	2016-03-21 13:09:02	3	VP291-VTS#42	100	Yes	604.637	400
032116-ZEBOV-427	2016-03-22 13:09:02	3	VP291-VTS#42	100	Yes	634.132	400
032216-ZEBOV-444	2016-03-23 13:09:02	2	VP291-VTS#42	100	Yes	661.726	400
032216-ZEBOV-439	2016-03-23 13:09:02	4	VP291-VTS#42	100	Yes	832.013	200
032316-ZEBOV-466	2016-03-24 13:09:02	4	VP291-VTS#42	100	Yes	1487.06	1600
030116-ZEBOV-115	2016-03-02 13:09:02	1	VP291-VTS#43	200	Yes	540.904	400
030316-ZEBOV-167	2016-03-04 13:09:02	1	VP291-VTS#43	200	Yes	553.425	400
032016-ZEBOV-410	2016-03-21 13:09:02	2	VP291-VTS#43	200	Yes	425.375	200
032216-ZEBOV-445	2016-03-23 13:09:02	2	VP291-VTS#43	200	Yes	640.911	400
032216-ZEBOV-439	2016-03-23 13:09:02	4	VP291-VTS#43	200	Yes	846.113	200
032316-ZEBOV-466	2016-03-24 13:09:02	4	VP291-VTS#43	200	Yes	532.966	400
032416-ZEBOV-484	2016-03-25 13:09:02	3	VP291-VTS#43	200	Yes	717.12	400
032416-ZEBOV-484	2016-03-25 13:09:02	3	VP291-VTS#43	200	Yes	732.399	400
030116-ZEBOV-115	2016-03-02 13:09:02	1	VP291-VTS#44	50	Yes	659.983	800
030316-ZEBOV-168	2016-03-04 13:09:02	1	VP291-VTS#44	50	Yes	612.018	400
032016-ZEBOV-410	2016-03-21 13:09:02	2	VP291-VTS#44	50	Yes	640.484	400
032116-ZEBOV-427	2016-03-22 13:09:02	3	VP291-VTS#44	50	Yes	406.631	200
032216-ZEBOV-445	2016-03-23 13:09:02	2	VP291-VTS#44	50	Yes	767.881	400
032216-ZEBOV-439	2016-03-23 13:09:02	4	VP291-VTS#44	50	Yes	801.564	400
032316-ZEBOV-466	2016-03-24 13:09:02	4	VP291-VTS#44	50	Yes	863.366	800
032416-ZEBOV-484	2016-03-25 13:09:02	3	VP291-VTS#44	50	Yes	708.766	400
030116-ZEBOV-115	2016-03-02 13:09:02	1	VP291-VTS#45	50	Yes	266.241	200
030316-ZEBOV-168	2016-03-04 13:09:02	1	VP291-VTS#45	50	Yes	330.287	200
032016-ZEBOV-410	2016-03-21 13:09:02	2	VP291-VTS#45	50	Yes	326.321	200
032116-ZEBOV-427	2016-03-22 13:09:02	3	VP291-VTS#45	50	Yes	282.205	200
032216-ZEBOV-445	2016-03-23 13:09:02	2	VP291-VTS#45	50	Yes	311.521	200
032216-ZEBOV-441	2016-03-23 13:09:02	4	VP291-VTS#45	50	Yes	428.046	100
032316-ZEBOV-466	2016-03-24 13:09:02	4	VP291-VTS#45	50	Yes	424.371	400
032416-ZEBOV-484	2016-03-25 13:09:02	3	VP291-VTS#45	50	Yes	425.623	200
030116-ZEBOV-115	2016-03-02 13:09:02	1	VP291-VTS#46	50	Yes	128.8	100
030316-ZEBOV-159	2016-03-04 13:09:02	2	VP291-VTS#46	50	Yes	176.869	100
030316-ZEBOV-167	2016-03-04 13:09:02	1	VP291-VTS#46	50	Yes	118.159	100
030316-ZEBOV-168	2016-03-04 13:09:02	1	VP291-VTS#46	50	Yes	143.997	100
030316-ZEBOV-169	2016-03-04 13:09:02	1	VP291-VTS#46	50	Yes	171.49	100
032016-ZEBOV-410	2016-03-21 13:09:02	2	VP291-VTS#46	50	Yes	221.798	100
032116-ZEBOV-423	2016-03-22 13:09:02	3	VP291-VTS#46	50	Yes	227.256	100
032216-ZEBOV-442	2016-03-23 13:09:02	2	VP291-VTS#46	50	Yes	184.462	100
032216-ZEBOV-444	2016-03-23 13:09:02	2	VP291-VTS#46	50	Yes	160.618	100
032216-ZEBOV-440	2016-03-23 13:09:02	4	VP291-VTS#46	50	Yes	177.104	50
032216-ZEBOV-440	2016-03-23 13:09:02	4	VP291-VTS#46	50	Yes	183.12	50
032216-ZEBOV-440	2016-03-23 13:09:02	4	VP291-VTS#46	50	Yes	185.354	50
032316-ZEBOV-466	2016-03-24 13:09:02	4	VP291-VTS#46	50	Yes	171.088	100
032416-ZEBOV-485	2016-03-25 13:09:02	3	VP291-VTS#46	50	Yes	168.279	100
032416-ZEBOV-485	2016-03-25 13:09:02	3	VP291-VTS#46	50	Yes	190.7	100
032416-ZEBOV-485	2016-03-25 13:09:02	3	VP291-VTS#46	50	Yes	191.543	100
032816-ZEBOV-510	2016-03-29 13:09:02	2	VP291-VTS#46	50	Yes	134.02	100
032816-ZEBOV-511	2016-03-29 13:09:02	2	VP291-VTS#46	50	Yes	130.227	50
032816-ZEBOV-512	2016-03-29 13:09:02	2	VP291-VTS#46	50	Yes	203.02	200
030116-ZEBOV-115	2016-03-02 13:09:02	1	VP291-VTS#47	50	Yes	68.6902	50
030316-ZEBOV-168	2016-03-04 13:09:02	1	VP291-VTS#47	50	Yes	88.0332	50
032016-ZEBOV-411	2016-03-21 13:09:02	2	VP291-VTS#47	50	Yes	84.5416	0
032116-ZEBOV-423	2016-03-22 13:09:02	3	VP291-VTS#47	50	Yes	63.4672	50
032116-ZEBOV-427	2016-03-22 13:09:02	3	VP291-VTS#47	50	Yes	67.1053	50
032216-ZEBOV-445	2016-03-23 13:09:02	2	VP291-VTS#47	50	Yes	104.925	50
032216-ZEBOV-440	2016-03-23 13:09:02	4	VP291-VTS#47	50	Yes	80.4459	50
032316-ZEBOV-479	2016-03-25 13:09:02	4	VP291-VTS#47	50	Yes	140.459	100
030116-ZEBOV-121	2016-03-02 13:09:02	2	VP291-VTS#48	50	Yes	Null	0
030116-ZEBOV-115	2016-03-02 13:09:02	1	VP291-VTS#48	50	Yes	24.2543	0
030116-ZEBOV-116	2016-03-02 13:09:02	1	VP291-VTS#48	50	Yes	35.4958	0
030116-ZEBOV-117	2016-03-02 13:09:02	1	VP291-VTS#48	50	Yes	42.154	0
030316-ZEBOV-168	2016-03-04 13:09:02	1	VP291-VTS#48	50	Yes	27.412	0
032016-ZEBOV-410	2016-03-21 13:09:02	2	VP291-VTS#48	50	Yes	Null	0
032016-ZEBOV-411	2016-03-21 13:09:02	2	VP291-VTS#48	50	Yes	32.018	0
032016-ZEBOV-412	2016-03-21 13:09:02	2	VP291-VTS#48	50	Yes	0	0
032016-ZEBOV-414	2016-03-21 13:09:02	3	VP291-VTS#48	50	Yes	39.6743	0
032016-ZEBOV-414	2016-03-21 13:09:02	3	VP291-VTS#48	50	Yes	43.0806	50
032116-ZEBOV-427	2016-03-22 13:09:02	3	VP291-VTS#48	50	Yes	18.777	0
032216-ZEBOV-445	2016-03-23 13:09:02	2	VP291-VTS#48	50	Yes	40.231	0
032216-ZEBOV-440	2016-03-23 13:09:02	4	VP291-VTS#48	50	Yes	24.813	0
032316-ZEBOV-466	2016-03-24 13:09:02	4	VP291-VTS#48	50	Yes	35.5996	0
032316-ZEBOV-466	2016-03-24 13:09:02	4	VP291-VTS#48	50	Yes	37.7802	0
032316-ZEBOV-466	2016-03-24 13:09:02	4	VP291-VTS#48	50	Yes	38.7279	0
032416-ZEBOV-485	2016-03-25 13:09:02	3	VP291-VTS#48	50	Yes	21.315	0
032416-ZEBOV-485	2016-03-25 13:09:02	3	VP291-VTS#48	50	Yes	22.938	0
032416-ZEBOV-485	2016-03-25 13:09:02	3	VP291-VTS#48	50	Yes	29.929	0
030116-ZEBOV-115	2016-03-02 13:09:02	1	VP291-VTS#49	50	Yes	22.084	0
030316-ZEBOV-168	2016-03-04 13:09:02	1	VP291-VTS#49	50	Yes	17.06	0
032016-ZEBOV-411	2016-03-21 13:09:02	2	VP291-VTS#49	50	Yes	21.932	0
032016-ZEBOV-404	2016-03-21 13:09:02	4	VP291-VTS#49	50	Yes	Null	0
032116-ZEBOV-423	2016-03-22 13:09:02	3	VP291-VTS#49	50	Yes	11.797	0
032216-ZEBOV-445	2016-03-23 13:09:02	2	VP291-VTS#49	50	Yes	Null	0
032216-ZEBOV-440	2016-03-23 13:09:02	4	VP291-VTS#49	50	Yes	0	0
022916-ZEBOV-105	2016-03-01 13:09:02	1	VP291-VTS#5	50	Yes	741.724	800
022916-ZEBOV-090	2016-03-01 16:45:50	2	VP291-VTS#5	50	Yes	739.038	800
030216-ZEBOV-138	2016-03-03 13:09:02	4	VP291-VTS#5	50	Yes	994.497	800
030216-ZEBOV-148	2016-03-03 13:09:02	1	VP291-VTS#5	50	Yes	792.312	400
030216-ZEBOV-143	2016-03-03 13:09:02	3	VP291-VTS#5	50	Yes	743.541	1600
032016-ZEBOV-413	2016-03-21 13:09:02	3	VP291-VTS#5	50	Yes	738.118	800
032116-ZEBOV-431	2016-03-22 13:09:02	2	VP291-VTS#5	50	Yes	860.599	200
032016-ZEBOV-418	2016-03-22 13:09:02	4	VP291-VTS#5	50	Yes	978.996	800
030116-ZEBOV-115	2016-03-02 13:09:02	1	VP291-VTS#50	50	Yes	10.94	0
030316-ZEBOV-168	2016-03-04 13:09:02	1	VP291-VTS#50	50	Yes	0	0
032016-ZEBOV-411	2016-03-21 13:09:02	2	VP291-VTS#50	50	Yes	15.244	0
032016-ZEBOV-404	2016-03-21 13:09:02	4	VP291-VTS#50	50	Yes	16.768	0
032216-ZEBOV-445	2016-03-23 13:09:02	2	VP291-VTS#50	50	Yes	11.508	0
032216-ZEBOV-440	2016-03-23 13:09:02	4	VP291-VTS#50	50	Yes	0	0
030116-ZEBOV-121	2016-03-02 13:09:02	2	VP291-VTS#51	400	Yes	2653.69	1600
030116-ZEBOV-116	2016-03-02 13:09:02	1	VP291-VTS#51	400	Yes	2183.58	1600
030316-ZEBOV-168	2016-03-04 13:09:02	1	VP291-VTS#51	400	Yes	2119.26	1600
032016-ZEBOV-404	2016-03-21 13:09:02	4	VP291-VTS#51	400	Yes	3268.91	3200
032116-ZEBOV-423	2016-03-22 13:09:02	3	VP291-VTS#51	400	Yes	2552.55	1600
032216-ZEBOV-445	2016-03-23 13:09:02	2	VP291-VTS#51	400	Yes	3200.52	1600
032216-ZEBOV-440	2016-03-23 13:09:02	4	VP291-VTS#51	400	Yes	2670.13	800
032416-ZEBOV-484	2016-03-25 13:09:02	3	VP291-VTS#51	400	Yes	3466.31	3200
030116-ZEBOV-121	2016-03-02 13:09:02	2	VP291-VTS#52	200	Yes	1331.93	800
030116-ZEBOV-116	2016-03-02 13:09:02	1	VP291-VTS#52	200	Yes	1159.66	800
030316-ZEBOV-159	2016-03-04 13:09:02	2	VP291-VTS#52	200	Yes	1230.65	800
030316-ZEBOV-169	2016-03-04 13:09:02	1	VP291-VTS#52	200	Yes	1172.22	800
032016-ZEBOV-404	2016-03-21 13:09:02	4	VP291-VTS#52	200	Yes	1452.57	1600
032116-ZEBOV-423	2016-03-22 13:09:02	3	VP291-VTS#52	200	Yes	1359.12	800
032216-ZEBOV-440	2016-03-23 13:09:02	4	VP291-VTS#52	200	Yes	1745.88	800
032716-ZEBOV-504	2016-03-28 13:09:02	3	VP291-VTS#52	200	Yes	977.625	1600
030116-ZEBOV-121	2016-03-02 13:09:02	2	VP291-VTS#53	400	Yes	1131.56	800
030116-ZEBOV-116	2016-03-02 13:09:02	1	VP291-VTS#53	400	Yes	1080.76	800
030316-ZEBOV-159	2016-03-04 13:09:02	2	VP291-VTS#53	400	Yes	1379.45	800
030316-ZEBOV-154	2016-03-04 13:09:02	4	VP291-VTS#53	400	Yes	2289.41	1600
030316-ZEBOV-169	2016-03-04 13:09:02	1	VP291-VTS#53	400	Yes	1196.56	800
032016-ZEBOV-404	2016-03-21 13:09:02	4	VP291-VTS#53	400	Yes	1948.03	1600
032116-ZEBOV-423	2016-03-22 13:09:02	3	VP291-VTS#53	400	Yes	1391.61	800
032416-ZEBOV-484	2016-03-25 13:09:02	3	VP291-VTS#53	400	Yes	1391.88	800
030116-ZEBOV-121	2016-03-02 13:09:02	2	VP291-VTS#54	100	Yes	1334.45	800
030116-ZEBOV-116	2016-03-02 13:09:02	1	VP291-VTS#54	100	Yes	1146.4	800
030316-ZEBOV-159	2016-03-04 13:09:02	2	VP291-VTS#54	100	Yes	1311.72	800
030316-ZEBOV-154	2016-03-04 13:09:02	4	VP291-VTS#54	100	Yes	1815.58	1600
030316-ZEBOV-169	2016-03-04 13:09:02	1	VP291-VTS#54	100	Yes	1007.59	800
032016-ZEBOV-404	2016-03-21 13:09:02	4	VP291-VTS#54	100	Yes	1641	1600
032116-ZEBOV-423	2016-03-22 13:09:02	3	VP291-VTS#54	100	Yes	1200.55	800
032716-ZEBOV-504	2016-03-28 13:09:02	3	VP291-VTS#54	100	Yes	969.069	1600
030116-ZEBOV-121	2016-03-02 13:09:02	2	VP291-VTS#55	50	Yes	650.247	400
030116-ZEBOV-116	2016-03-02 13:09:02	1	VP291-VTS#55	50	Yes	556.474	400
030316-ZEBOV-159	2016-03-04 13:09:02	2	VP291-VTS#55	50	Yes	607.038	400
030316-ZEBOV-154	2016-03-04 13:09:02	4	VP291-VTS#55	50	Yes	863.021	400
030316-ZEBOV-169	2016-03-04 13:09:02	1	VP291-VTS#55	50	Yes	513.035	400
032016-ZEBOV-404	2016-03-21 13:09:02	4	VP291-VTS#55	50	Yes	747.433	400
032116-ZEBOV-423	2016-03-22 13:09:02	3	VP291-VTS#55	50	Yes	688.905	400
032716-ZEBOV-504	2016-03-28 13:09:02	3	VP291-VTS#55	50	Yes	488.098	800
030116-ZEBOV-121	2016-03-02 13:09:02	2	VP291-VTS#56	50	Yes	344.509	200
030116-ZEBOV-116	2016-03-02 13:09:02	1	VP291-VTS#56	50	Yes	308.191	200
030116-ZEBOV-117	2016-03-02 13:09:02	1	VP291-VTS#56	50	Yes	233.757	200
030116-ZEBOV-118	2016-03-02 13:09:02	1	VP291-VTS#56	50	Yes	300.17	400
030316-ZEBOV-159	2016-03-04 13:09:02	2	VP291-VTS#56	50	Yes	313.784	200
030316-ZEBOV-154	2016-03-04 13:09:02	4	VP291-VTS#56	50	Yes	362.188	200
030316-ZEBOV-169	2016-03-04 13:09:02	1	VP291-VTS#56	50	Yes	241.154	200
032016-ZEBOV-410	2016-03-21 13:09:02	2	VP291-VTS#56	50	Yes	376.387	200
032016-ZEBOV-411	2016-03-21 13:09:02	2	VP291-VTS#56	50	Yes	370.58	200
032016-ZEBOV-404	2016-03-21 13:09:02	4	VP291-VTS#56	50	Yes	301.13	200
032016-ZEBOV-404	2016-03-21 13:09:02	4	VP291-VTS#56	50	Yes	333.708	200
032016-ZEBOV-404	2016-03-21 13:09:02	4	VP291-VTS#56	50	Yes	506.685	400
032416-ZEBOV-485	2016-03-25 13:09:02	3	VP291-VTS#56	50	Yes	354.124	200
032716-ZEBOV-503	2016-03-28 13:09:02	3	VP291-VTS#56	50	Yes	255.003	400
032716-ZEBOV-504	2016-03-28 13:09:02	3	VP291-VTS#56	50	Yes	226.473	400
032716-ZEBOV-504	2016-03-28 13:09:02	3	VP291-VTS#56	50	Yes	247.851	400
032716-ZEBOV-504	2016-03-28 13:09:02	3	VP291-VTS#56	50	Yes	249.294	400
032816-ZEBOV-509	2016-03-29 13:09:02	2	VP291-VTS#56	50	Yes	280.409	200
032816-ZEBOV-510	2016-03-29 13:09:02	2	VP291-VTS#56	50	Yes	274.509	200
032816-ZEBOV-511	2016-03-29 13:09:02	2	VP291-VTS#56	50	Yes	256.104	200
030116-ZEBOV-121	2016-03-02 13:09:02	2	VP291-VTS#57	50	Yes	124.36	100
030116-ZEBOV-116	2016-03-02 13:09:02	1	VP291-VTS#57	50	Yes	142.307	100
030316-ZEBOV-159	2016-03-04 13:09:02	2	VP291-VTS#57	50	Yes	175.631	100
030316-ZEBOV-154	2016-03-04 13:09:02	4	VP291-VTS#57	50	Yes	185.961	100
030316-ZEBOV-169	2016-03-04 13:09:02	1	VP291-VTS#57	50	Yes	146.192	100
032016-ZEBOV-405	2016-03-21 13:09:02	4	VP291-VTS#57	50	Yes	196.974	200
032116-ZEBOV-423	2016-03-22 13:09:02	3	VP291-VTS#57	50	Yes	195.482	200
032716-ZEBOV-503	2016-03-28 13:09:02	3	VP291-VTS#57	50	Yes	124.46	200
030116-ZEBOV-116	2016-03-02 13:09:02	1	VP291-VTS#58	50	Yes	54.2981	50
030116-ZEBOV-112	2016-03-02 16:45:50	3	VP291-VTS#58	50	Yes	62.0061	50
030316-ZEBOV-159	2016-03-04 13:09:02	2	VP291-VTS#58	50	Yes	Null	0
030316-ZEBOV-154	2016-03-04 13:09:02	4	VP291-VTS#58	50	Yes	73.302	50
030316-ZEBOV-169	2016-03-04 13:09:02	1	VP291-VTS#58	50	Yes	49.5483	50
032016-ZEBOV-411	2016-03-21 13:09:02	2	VP291-VTS#58	50	Yes	52.7907	0
032016-ZEBOV-405	2016-03-21 13:09:02	4	VP291-VTS#58	50	Yes	56.4571	50
032116-ZEBOV-434	2016-03-23 13:09:02	3	VP291-VTS#58	50	Yes	65.5791	50
030116-ZEBOV-117	2016-03-02 13:09:02	1	VP291-VTS#59	50	Yes	31.1375	0
030116-ZEBOV-112	2016-03-02 16:45:50	3	VP291-VTS#59	50	Yes	43.0519	0
030316-ZEBOV-159	2016-03-04 13:09:02	2	VP291-VTS#59	50	Yes	30.3728	0
030316-ZEBOV-154	2016-03-04 13:09:02	4	VP291-VTS#59	50	Yes	45.1081	0
030316-ZEBOV-169	2016-03-04 13:09:02	1	VP291-VTS#59	50	Yes	26.478	0
032016-ZEBOV-405	2016-03-21 13:09:02	4	VP291-VTS#59	50	Yes	35.9916	0
032116-ZEBOV-434	2016-03-23 13:09:02	3	VP291-VTS#59	50	Yes	Null	0
022916-ZEBOV-105	2016-03-01 13:09:02	1	VP291-VTS#6	50	Yes	345.389	400
022916-ZEBOV-090	2016-03-01 16:45:50	2	VP291-VTS#6	50	Yes	376.37	400
030216-ZEBOV-137	2016-03-03 13:09:02	4	VP291-VTS#6	50	Yes	369.854	400
030216-ZEBOV-138	2016-03-03 13:09:02	4	VP291-VTS#6	50	Yes	459.099	400
030216-ZEBOV-139	2016-03-03 13:09:02	4	VP291-VTS#6	50	Yes	454.62	400
030216-ZEBOV-148	2016-03-03 13:09:02	1	VP291-VTS#6	50	Yes	322.592	200
030216-ZEBOV-148	2016-03-03 13:09:02	1	VP291-VTS#6	50	Yes	337.285	200
030216-ZEBOV-148	2016-03-03 13:09:02	1	VP291-VTS#6	50	Yes	342.241	200
030216-ZEBOV-142	2016-03-03 13:09:02	3	VP291-VTS#6	50	Yes	370.185	200
030216-ZEBOV-143	2016-03-03 13:09:02	3	VP291-VTS#6	50	Yes	390.287	400
030216-ZEBOV-144	2016-03-03 13:09:02	3	VP291-VTS#6	50	Yes	435.587	400
032016-ZEBOV-413	2016-03-21 13:09:02	3	VP291-VTS#6	50	Yes	390.525	400
032116-ZEBOV-431	2016-03-22 13:09:02	2	VP291-VTS#6	50	Yes	421.944	100
032116-ZEBOV-431	2016-03-22 13:09:02	2	VP291-VTS#6	50	Yes	433.843	100
032116-ZEBOV-431	2016-03-22 13:09:02	2	VP291-VTS#6	50	Yes	472.299	200
032016-ZEBOV-418	2016-03-22 13:09:02	4	VP291-VTS#6	50	Yes	554.922	400
030116-ZEBOV-117	2016-03-02 13:09:02	1	VP291-VTS#60	50	Yes	22.8964	0
030116-ZEBOV-112	2016-03-02 16:45:50	3	VP291-VTS#60	50	Yes	19.817	0
030316-ZEBOV-159	2016-03-04 13:09:02	2	VP291-VTS#60	50	Yes	19.694	0
030316-ZEBOV-154	2016-03-04 13:09:02	4	VP291-VTS#60	50	Yes	22.375	0
030316-ZEBOV-154	2016-03-04 13:09:02	4	VP291-VTS#60	50	Yes	24.255	0
030316-ZEBOV-154	2016-03-04 13:09:02	4	VP291-VTS#60	50	Yes	27.786	0
030316-ZEBOV-167	2016-03-04 13:09:02	1	VP291-VTS#60	50	Yes	19.512	0
030316-ZEBOV-168	2016-03-04 13:09:02	1	VP291-VTS#60	50	Yes	18.915	0
030316-ZEBOV-169	2016-03-04 13:09:02	1	VP291-VTS#60	50	Yes	15.38	0
032016-ZEBOV-405	2016-03-21 13:09:02	4	VP291-VTS#60	50	Yes	17.912	0
032216-ZEBOV-442	2016-03-23 13:09:02	2	VP291-VTS#60	50	Yes	24.91	0
032216-ZEBOV-444	2016-03-23 13:09:02	2	VP291-VTS#60	50	Yes	23.805	0
030116-ZEBOV-117	2016-03-02 13:09:02	1	VP291-VTS#61	400	Yes	3599.22	3200
030116-ZEBOV-112	2016-03-02 16:45:50	3	VP291-VTS#61	400	Yes	4511.81	3200
030716-ZEBOV-206	2016-03-08 13:09:02	2	VP291-VTS#61	400	Yes	3790.75	3200
030716-ZEBOV-201	2016-03-08 13:09:02	4	VP291-VTS#61	400	Yes	5847.87	3200
030716-ZEBOV-196	2016-03-08 13:09:02	1	VP291-VTS#61	400	Yes	4614.72	3200
032016-ZEBOV-411	2016-03-21 13:09:02	2	VP291-VTS#61	400	Yes	5064.59	3200
032016-ZEBOV-405	2016-03-21 13:09:02	4	VP291-VTS#61	400	Yes	5735.69	6400
032116-ZEBOV-434	2016-03-23 13:09:02	3	VP291-VTS#61	400	Yes	3922.17	1600
030116-ZEBOV-117	2016-03-02 13:09:02	1	VP291-VTS#62	800	Yes	3650.42	3200
030116-ZEBOV-112	2016-03-02 16:45:50	3	VP291-VTS#62	800	Yes	3005.31	1600
030716-ZEBOV-206	2016-03-08 13:09:02	2	VP291-VTS#62	800	Yes	3023.87	1600
030716-ZEBOV-201	2016-03-08 13:09:02	4	VP291-VTS#62	800	Yes	4987.12	1600
030716-ZEBOV-196	2016-03-08 13:09:02	1	VP291-VTS#62	800	Yes	3979.96	3200
032016-ZEBOV-412	2016-03-21 13:09:02	2	VP291-VTS#62	800	Yes	4161.24	3200
032016-ZEBOV-405	2016-03-21 13:09:02	4	VP291-VTS#62	800	Yes	6251.2	6400
032116-ZEBOV-434	2016-03-23 13:09:02	3	VP291-VTS#62	800	Yes	3499.18	1600
030116-ZEBOV-117	2016-03-02 13:09:02	1	VP291-VTS#63	200	Yes	3552.25	3200
030116-ZEBOV-112	2016-03-02 16:45:50	3	VP291-VTS#63	200	Yes	4000.02	3200
030716-ZEBOV-206	2016-03-08 13:09:02	2	VP291-VTS#63	200	Yes	3353.27	3200
030716-ZEBOV-201	2016-03-08 13:09:02	4	VP291-VTS#63	200	Yes	3924.74	3200
030716-ZEBOV-196	2016-03-08 13:09:02	1	VP291-VTS#63	200	Yes	4089.8	3200
032016-ZEBOV-412	2016-03-21 13:09:02	2	VP291-VTS#63	200	Yes	4917.3	3200
032016-ZEBOV-405	2016-03-21 13:09:02	4	VP291-VTS#63	200	Yes	5628.51	6400
032116-ZEBOV-434	2016-03-23 13:09:02	3	VP291-VTS#63	200	Yes	3918.11	3200
030116-ZEBOV-121	2016-03-02 13:09:02	2	VP291-VTS#64	100	Yes	2064.59	1600
030116-ZEBOV-116	2016-03-02 13:09:02	1	VP291-VTS#64	100	Yes	1954.55	1600
030116-ZEBOV-117	2016-03-02 13:09:02	1	VP291-VTS#64	100	Yes	1950.36	1600
030116-ZEBOV-118	2016-03-02 13:09:02	1	VP291-VTS#64	100	Yes	1920.36	1600
030116-ZEBOV-112	2016-03-02 16:45:50	3	VP291-VTS#64	100	Yes	1920.33	1600
030116-ZEBOV-112	2016-03-02 16:45:50	3	VP291-VTS#64	100	Yes	2169.41	1600
030116-ZEBOV-112	2016-03-02 16:45:50	3	VP291-VTS#64	100	Yes	2192.87	1600
030716-ZEBOV-206	2016-03-08 13:09:02	2	VP291-VTS#64	100	Yes	1954	1600
030716-ZEBOV-201	2016-03-08 13:09:02	4	VP291-VTS#64	100	Yes	2343.28	1600
030716-ZEBOV-196	2016-03-08 13:09:02	1	VP291-VTS#64	100	Yes	1978.36	1600
032016-ZEBOV-410	2016-03-21 13:09:02	2	VP291-VTS#64	100	Yes	1278.65	1600
032016-ZEBOV-412	2016-03-21 13:09:02	2	VP291-VTS#64	100	Yes	1998.33	1600
032016-ZEBOV-405	2016-03-21 13:09:02	4	VP291-VTS#64	100	Yes	4518.85	3200
032016-ZEBOV-405	2016-03-21 13:09:02	4	VP291-VTS#64	100	Yes	6462.3	3200
032016-ZEBOV-405	2016-03-21 13:09:02	4	VP291-VTS#64	100	Yes	6543.3	3200
032116-ZEBOV-434	2016-03-23 13:09:02	3	VP291-VTS#64	100	Yes	2132.25	1600
032816-ZEBOV-509	2016-03-29 13:09:02	2	VP291-VTS#64	100	Yes	1812.37	1600
032816-ZEBOV-510	2016-03-29 13:09:02	2	VP291-VTS#64	100	Yes	1895.45	1600
032816-ZEBOV-511	2016-03-29 13:09:02	2	VP291-VTS#64	100	Yes	1756.65	1600
030116-ZEBOV-118	2016-03-02 13:09:02	1	VP291-VTS#65	50	Yes	892.937	800
030116-ZEBOV-113	2016-03-02 16:45:50	3	VP291-VTS#65	50	Yes	1200.94	800
030716-ZEBOV-206	2016-03-08 13:09:02	2	VP291-VTS#65	50	Yes	1011.62	800
030716-ZEBOV-201	2016-03-08 13:09:02	4	VP291-VTS#65	50	Yes	978.326	800
030716-ZEBOV-196	2016-03-08 13:09:02	1	VP291-VTS#65	50	Yes	1030.91	1600
032016-ZEBOV-412	2016-03-21 13:09:02	2	VP291-VTS#65	50	Yes	1006.59	800
032016-ZEBOV-406	2016-03-21 13:09:02	4	VP291-VTS#65	50	Yes	1442.92	800
032116-ZEBOV-434	2016-03-23 13:09:02	3	VP291-VTS#65	50	Yes	1165.92	800
030116-ZEBOV-124	2016-03-02 13:09:02	2	VP291-VTS#66	50	Yes	552.184	400
030116-ZEBOV-117	2016-03-02 13:09:02	1	VP291-VTS#66	50	Yes	348.41	400
030116-ZEBOV-118	2016-03-02 13:09:02	1	VP291-VTS#66	50	Yes	357.311	400
030116-ZEBOV-119	2016-03-02 13:09:02	1	VP291-VTS#66	50	Yes	372.203	400
030116-ZEBOV-113	2016-03-02 16:45:50	3	VP291-VTS#66	50	Yes	485.578	400
030116-ZEBOV-113	2016-03-02 16:45:50	3	VP291-VTS#66	50	Yes	494.94	400
030116-ZEBOV-113	2016-03-02 16:45:50	3	VP291-VTS#66	50	Yes	520.876	400
030716-ZEBOV-206	2016-03-08 13:09:02	2	VP291-VTS#66	50	Yes	527.108	400
030716-ZEBOV-201	2016-03-08 13:09:02	4	VP291-VTS#66	50	Yes	458.09	200
030716-ZEBOV-196	2016-03-08 13:09:02	1	VP291-VTS#66	50	Yes	490.175	200
032016-ZEBOV-410	2016-03-21 13:09:02	2	VP291-VTS#66	50	Yes	463.366	400
032016-ZEBOV-411	2016-03-21 13:09:02	2	VP291-VTS#66	50	Yes	389.514	200
032016-ZEBOV-412	2016-03-21 13:09:02	2	VP291-VTS#66	50	Yes	552.115	200
032016-ZEBOV-406	2016-03-21 13:09:02	4	VP291-VTS#66	50	Yes	503.511	400
032016-ZEBOV-406	2016-03-21 13:09:02	4	VP291-VTS#66	50	Yes	683.217	400
032016-ZEBOV-406	2016-03-21 13:09:02	4	VP291-VTS#66	50	Yes	704.76	400
032116-ZEBOV-434	2016-03-23 13:09:02	3	VP291-VTS#66	50	Yes	482.231	200
030116-ZEBOV-118	2016-03-02 13:09:02	1	VP291-VTS#67	50	Yes	216.368	200
030116-ZEBOV-113	2016-03-02 16:45:50	3	VP291-VTS#67	50	Yes	272.19	200
030716-ZEBOV-206	2016-03-08 13:09:02	2	VP291-VTS#67	50	Yes	291.188	200
030716-ZEBOV-201	2016-03-08 13:09:02	4	VP291-VTS#67	50	Yes	246.84	100
030716-ZEBOV-196	2016-03-08 13:09:02	1	VP291-VTS#67	50	Yes	243.253	100
032016-ZEBOV-412	2016-03-21 13:09:02	2	VP291-VTS#67	50	Yes	284.742	200
032016-ZEBOV-406	2016-03-21 13:09:02	4	VP291-VTS#67	50	Yes	351.931	200
032116-ZEBOV-434	2016-03-23 13:09:02	3	VP291-VTS#67	50	Yes	350.97	200
030116-ZEBOV-118	2016-03-02 13:09:02	1	VP291-VTS#68	50	Yes	72.0647	50
030116-ZEBOV-113	2016-03-02 16:45:50	3	VP291-VTS#68	50	Yes	74.1806	50
030716-ZEBOV-206	2016-03-08 13:09:02	2	VP291-VTS#68	50	Yes	86.4284	50
030716-ZEBOV-206	2016-03-08 13:09:02	2	VP291-VTS#68	50	Yes	89.045	50
030716-ZEBOV-206	2016-03-08 13:09:02	2	VP291-VTS#68	50	Yes	98.9087	50
030716-ZEBOV-201	2016-03-08 13:09:02	4	VP291-VTS#68	50	Yes	103.333	0
030716-ZEBOV-202	2016-03-08 13:09:02	4	VP291-VTS#68	50	Yes	70.2577	50
030716-ZEBOV-203	2016-03-08 13:09:02	4	VP291-VTS#68	50	Yes	Null	0
030716-ZEBOV-196	2016-03-08 13:09:02	1	VP291-VTS#68	50	Yes	70.3434	50
030716-ZEBOV-196	2016-03-08 13:09:02	1	VP291-VTS#68	50	Yes	72.4157	50
030716-ZEBOV-196	2016-03-08 13:09:02	1	VP291-VTS#68	50	Yes	76.4085	0
030716-ZEBOV-212	2016-03-08 13:09:02	3	VP291-VTS#68	50	Yes	92.4311	0
032016-ZEBOV-412	2016-03-21 13:09:02	2	VP291-VTS#68	50	Yes	84.4185	50
032016-ZEBOV-406	2016-03-21 13:09:02	4	VP291-VTS#68	50	Yes	93.3051	50
032116-ZEBOV-435	2016-03-23 13:09:02	3	VP291-VTS#68	50	Yes	108.426	50
032116-ZEBOV-436	2016-03-23 13:09:02	3	VP291-VTS#68	50	Yes	95.3742	50
032116-ZEBOV-437	2016-03-23 13:09:02	3	VP291-VTS#68	50	Yes	95.1741	50
030116-ZEBOV-118	2016-03-02 13:09:02	1	VP291-VTS#69	50	Yes	46.5105	50
030116-ZEBOV-113	2016-03-02 16:45:50	3	VP291-VTS#69	50	Yes	48.1996	0
030716-ZEBOV-209	2016-03-08 13:09:02	2	VP291-VTS#69	50	Yes	67.8784	0
030716-ZEBOV-201	2016-03-08 13:09:02	4	VP291-VTS#69	50	Yes	42.4088	0
030716-ZEBOV-199	2016-03-08 13:09:02	1	VP291-VTS#69	50	Yes	54.1922	0
032016-ZEBOV-406	2016-03-21 13:09:02	4	VP291-VTS#69	50	Yes	54.753	50
032116-ZEBOV-434	2016-03-23 13:09:02	3	VP291-VTS#69	50	Yes	54.797	0
032816-ZEBOV-512	2016-03-29 13:09:02	2	VP291-VTS#69	50	Yes	39.1654	50
022916-ZEBOV-105	2016-03-01 13:09:02	1	VP291-VTS#7	50	Yes	195.577	200
022916-ZEBOV-090	2016-03-01 16:45:50	2	VP291-VTS#7	50	Yes	153.766	100
030216-ZEBOV-138	2016-03-03 13:09:02	4	VP291-VTS#7	50	Yes	211.238	200
030216-ZEBOV-148	2016-03-03 13:09:02	1	VP291-VTS#7	50	Yes	177.161	100
030216-ZEBOV-143	2016-03-03 13:09:02	3	VP291-VTS#7	50	Yes	172.724	200
032016-ZEBOV-413	2016-03-21 13:09:02	3	VP291-VTS#7	50	Yes	191.659	200
032116-ZEBOV-431	2016-03-22 13:09:02	2	VP291-VTS#7	50	Yes	214.709	50
032016-ZEBOV-418	2016-03-22 13:09:02	4	VP291-VTS#7	50	Yes	240.932	200
030116-ZEBOV-118	2016-03-02 13:09:02	1	VP291-VTS#70	50	Yes	Null	0
030116-ZEBOV-113	2016-03-02 16:45:50	3	VP291-VTS#70	50	Yes	Null	0
030716-ZEBOV-207	2016-03-08 13:09:02	2	VP291-VTS#70	50	Yes	28.546	0
030716-ZEBOV-201	2016-03-08 13:09:02	4	VP291-VTS#70	50	Yes	24.189	0
030716-ZEBOV-197	2016-03-08 13:09:02	1	VP291-VTS#70	50	Yes	27.871	0
032016-ZEBOV-406	2016-03-21 13:09:02	4	VP291-VTS#70	50	Yes	39.6136	0
032116-ZEBOV-435	2016-03-23 13:09:02	3	VP291-VTS#70	50	Yes	41.858	0
032816-ZEBOV-512	2016-03-29 13:09:02	2	VP291-VTS#70	50	Yes	24.7858	0
030116-ZEBOV-118	2016-03-02 13:09:02	1	VP291-VTS#71	500	Yes	3041.26	2000
030116-ZEBOV-113	2016-03-02 16:45:50	3	VP291-VTS#71	500	Yes	2734.15	2000
030716-ZEBOV-207	2016-03-08 13:09:02	2	VP291-VTS#71	500	Yes	2850.48	1000
030716-ZEBOV-202	2016-03-08 13:09:02	4	VP291-VTS#71	500	Yes	4219.65	4000
030716-ZEBOV-197	2016-03-08 13:09:02	1	VP291-VTS#71	500	Yes	3371.66	2000
030716-ZEBOV-212	2016-03-08 13:09:02	3	VP291-VTS#71	500	Yes	2959.5	4000
032016-ZEBOV-406	2016-03-21 13:09:02	4	VP291-VTS#71	500	Yes	5111.41	4000
032816-ZEBOV-513	2016-03-29 13:09:02	2	VP291-VTS#71	500	Yes	2754.44	2000
030116-ZEBOV-124	2016-03-02 13:09:02	2	VP291-VTS#72	100	Yes	797.579	800
030116-ZEBOV-119	2016-03-02 13:09:02	1	VP291-VTS#72	100	Yes	619.214	400
030116-ZEBOV-113	2016-03-02 16:45:50	3	VP291-VTS#72	100	Yes	675.286	400
030716-ZEBOV-207	2016-03-08 13:09:02	2	VP291-VTS#72	100	Yes	600.938	400
030716-ZEBOV-202	2016-03-08 13:09:02	4	VP291-VTS#72	100	Yes	727.448	400
030716-ZEBOV-197	2016-03-08 13:09:02	1	VP291-VTS#72	100	Yes	739.071	400
030716-ZEBOV-212	2016-03-08 13:09:02	3	VP291-VTS#72	100	Yes	606.378	400
032016-ZEBOV-406	2016-03-21 13:09:02	4	VP291-VTS#72	100	Yes	870.671	800
030116-ZEBOV-124	2016-03-02 13:09:02	2	VP291-VTS#73	200	Yes	824.028	800
030116-ZEBOV-119	2016-03-02 13:09:02	1	VP291-VTS#73	200	Yes	548.967	400
030116-ZEBOV-114	2016-03-02 16:45:50	3	VP291-VTS#73	200	Yes	732.335	400
030716-ZEBOV-207	2016-03-08 13:09:02	2	VP291-VTS#73	200	Yes	726.141	200
030716-ZEBOV-202	2016-03-08 13:09:02	4	VP291-VTS#73	200	Yes	788.725	400
030716-ZEBOV-197	2016-03-08 13:09:02	1	VP291-VTS#73	200	Yes	760.065	400
030716-ZEBOV-212	2016-03-08 13:09:02	3	VP291-VTS#73	200	Yes	633.077	400
032016-ZEBOV-407	2016-03-21 13:09:02	4	VP291-VTS#73	200	Yes	921.387	800
030116-ZEBOV-124	2016-03-02 13:09:02	2	VP291-VTS#74	50	Yes	818.957	800
030116-ZEBOV-119	2016-03-02 13:09:02	1	VP291-VTS#74	50	Yes	481.522	400
030116-ZEBOV-114	2016-03-02 16:45:50	3	VP291-VTS#74	50	Yes	761.601	800
030716-ZEBOV-207	2016-03-08 13:09:02	2	VP291-VTS#74	50	Yes	818.862	400
030716-ZEBOV-202	2016-03-08 13:09:02	4	VP291-VTS#74	50	Yes	772.138	400
030716-ZEBOV-197	2016-03-08 13:09:02	1	VP291-VTS#74	50	Yes	859.923	400
030716-ZEBOV-212	2016-03-08 13:09:02	3	VP291-VTS#74	50	Yes	765.603	400
032016-ZEBOV-407	2016-03-21 13:09:02	4	VP291-VTS#74	50	Yes	791.435	800
030116-ZEBOV-124	2016-03-02 13:09:02	2	VP291-VTS#75	50	Yes	243.35	200
030116-ZEBOV-119	2016-03-02 13:09:02	1	VP291-VTS#75	50	Yes	171.707	200
030116-ZEBOV-114	2016-03-02 16:45:50	3	VP291-VTS#75	50	Yes	208.939	200
030716-ZEBOV-207	2016-03-08 13:09:02	2	VP291-VTS#75	50	Yes	228.911	200
030716-ZEBOV-202	2016-03-08 13:09:02	4	VP291-VTS#75	50	Yes	160.964	200
030716-ZEBOV-197	2016-03-08 13:09:02	1	VP291-VTS#75	50	Yes	157.068	100
030716-ZEBOV-212	2016-03-08 13:09:02	3	VP291-VTS#75	50	Yes	163.315	100
032016-ZEBOV-407	2016-03-21 13:09:02	4	VP291-VTS#75	50	Yes	253.439	200
030116-ZEBOV-124	2016-03-02 13:09:02	2	VP291-VTS#76	50	Yes	150.022	100
030116-ZEBOV-119	2016-03-02 13:09:02	1	VP291-VTS#76	50	Yes	112.737	100
030116-ZEBOV-114	2016-03-02 16:45:50	3	VP291-VTS#76	50	Yes	105.004	100
030716-ZEBOV-207	2016-03-08 13:09:02	2	VP291-VTS#76	50	Yes	126.817	50
030716-ZEBOV-207	2016-03-08 13:09:02	2	VP291-VTS#76	50	Yes	136.733	50
030716-ZEBOV-207	2016-03-08 13:09:02	2	VP291-VTS#76	50	Yes	141.126	50
030716-ZEBOV-202	2016-03-08 13:09:02	4	VP291-VTS#76	50	Yes	81.3413	50
030716-ZEBOV-204	2016-03-08 13:09:02	4	VP291-VTS#76	50	Yes	143.414	50
030716-ZEBOV-197	2016-03-08 13:09:02	1	VP291-VTS#76	50	Yes	114.64	50
030716-ZEBOV-197	2016-03-08 13:09:02	1	VP291-VTS#76	50	Yes	138.75	100
030716-ZEBOV-197	2016-03-08 13:09:02	1	VP291-VTS#76	50	Yes	183.499	100
030716-ZEBOV-212	2016-03-08 13:09:02	3	VP291-VTS#76	50	Yes	87.0119	50
032016-ZEBOV-407	2016-03-21 13:09:02	4	VP291-VTS#76	50	Yes	105.43	50
032116-ZEBOV-435	2016-03-23 13:09:02	3	VP291-VTS#76	50	Yes	211.335	100
032116-ZEBOV-436	2016-03-23 13:09:02	3	VP291-VTS#76	50	Yes	137.294	100
032116-ZEBOV-437	2016-03-23 13:09:02	3	VP291-VTS#76	50	Yes	144.638	100
032216-ZEBOV-447	2016-03-24 13:09:02	4	VP291-VTS#76	50	Yes	150.135	100
032316-ZEBOV-463	2016-03-24 13:09:02	4	VP291-VTS#76	50	Yes	164.933	100
032316-ZEBOV-464	2016-03-24 13:09:02	4	VP291-VTS#76	50	Yes	161.69	100
030116-ZEBOV-124	2016-03-02 13:09:02	2	VP291-VTS#77	50	Yes	79.5372	50
030116-ZEBOV-119	2016-03-02 13:09:02	1	VP291-VTS#77	50	Yes	74.3312	50
030116-ZEBOV-114	2016-03-02 16:45:50	3	VP291-VTS#77	50	Yes	66.9717	0
030716-ZEBOV-200	2016-03-08 13:09:02	1	VP291-VTS#77	50	Yes	72.3441	50
030716-ZEBOV-212	2016-03-08 13:09:02	3	VP291-VTS#77	50	Yes	56.7282	50
032016-ZEBOV-407	2016-03-21 13:09:02	4	VP291-VTS#77	50	Yes	90.4965	50
032216-ZEBOV-446	2016-03-23 13:09:02	2	VP291-VTS#77	50	Yes	52.8032	0
032216-ZEBOV-441	2016-03-23 13:09:02	4	VP291-VTS#77	50	Yes	87.3975	0
030116-ZEBOV-119	2016-03-02 13:09:02	1	VP291-VTS#78	50	Yes	Null	0
030716-ZEBOV-210	2016-03-08 13:09:02	2	VP291-VTS#78	50	Yes	16.976	0
030716-ZEBOV-202	2016-03-08 13:09:02	4	VP291-VTS#78	50	Yes	26.228	0
030716-ZEBOV-200	2016-03-08 13:09:02	1	VP291-VTS#78	50	Yes	32.515	0
032016-ZEBOV-407	2016-03-21 13:09:02	4	VP291-VTS#78	50	Yes	50.82	0
032116-ZEBOV-423	2016-03-22 13:09:02	3	VP291-VTS#78	50	Yes	33.9112	0
032116-ZEBOV-436	2016-03-23 13:09:02	3	VP291-VTS#78	50	Yes	43.6877	0
032816-ZEBOV-514	2016-03-30 13:09:02	2	VP291-VTS#78	50	Yes	38.1412	0
030116-ZEBOV-124	2016-03-02 13:09:02	2	VP291-VTS#79	50	Yes	50.385	0
030116-ZEBOV-119	2016-03-02 13:09:02	1	VP291-VTS#79	50	Yes	Null	0
030116-ZEBOV-114	2016-03-02 16:45:50	3	VP291-VTS#79	50	Yes	23.195	0
030716-ZEBOV-208	2016-03-08 13:09:02	2	VP291-VTS#79	50	Yes	Null	0
030716-ZEBOV-203	2016-03-08 13:09:02	4	VP291-VTS#79	50	Yes	Null	0
030716-ZEBOV-198	2016-03-08 13:09:02	1	VP291-VTS#79	50	Yes	17.901	0
032016-ZEBOV-407	2016-03-21 13:09:02	4	VP291-VTS#79	50	Yes	Null	0
032116-ZEBOV-437	2016-03-23 13:09:02	3	VP291-VTS#79	50	Yes	25.285	0
022916-ZEBOV-105	2016-03-01 13:09:02	1	VP291-VTS#8	50	Yes	57.4052	50
[truncated: 231 more rows]
